# Supplementary material for: (3-Ethyl-6,7-dimeth­oxy­naphthalen-1-yl)(phen­yl)methanone
Source: Acta Crystallogr Sect E Struct Rep Online. 2012 Feb 10;68(Pt 3):o652. doi: 10.1107/S1600536812004734 (PMC3295444; doi:10.1107/S1600536812004734)
Supplement: Supplementary file 1 [file e-68-0o652-sup1.cif]

##############################################################################
#                                                                            #
# This CIF contains the data in a paper accepted for publication in          #
# Acta Crystallographica Section E. It conforms to the requirements of       #
# Notes for Authors for Acta Crystallographica Section E, and has been       #
# peer reviewed under the auspices of the IUCr Commission on Journals.       #
#                                                                            #
# Full details of the Crystallographic Information File format               #
# are given in the paper "The Crystallographic Information File (CIF):       #
# a New Standard Archive File for Crystallography" by S. R. Hall, F. H.      #
# Allen and I. D. Brown [Acta Cryst. (1991), A47, 655-685].                  #
#                                                                            #
# The current version of the core CIF dictionary is obtainable from          #
# ftp://ftp.iucr.org/pub/cif_core.dic.                                       #
#                                                                            #
# Software is freely available for graphical display of the structure(s)     #
# in this CIF. For information consult the CIF software page                 #
# http://www.iucr.org/resources/cif/software.                                #
#                                                                            #
# This file may be used for bona fide research purposes within the           #
# scientific community so long as proper attribution is given to the journal # 
# article from which it was obtained.                                        #
#                                                                            #
##############################################################################
data_I
_audit_creation_method     SHELXL97
_chemical_name_systematic
;
(3-Ethyl-6,7-dimethoxynaphthalen-1-yl)(phenyl)methanone
;
_chemical_name_common     ?
_chemical_formula_moiety     'C21 H20 O3'
_chemical_formula_sum     'C21 H20 O3'
_chemical_formula_iupac     'C21 H20 O3'
_chemical_formula_weight     320.37
_chemical_melting_point     ?
_symmetry_cell_setting     triclinic
_symmetry_space_group_name_H-M     'P -1'
loop_
    _symmetry_equiv_pos_as_xyz
    'x, y, z'
    '-x, -y, -z'
_cell_length_a     9.9012(2)
_cell_length_b     11.3431(2)
_cell_length_c     16.0701(3)
_cell_angle_alpha     100.1700(10)
_cell_angle_beta     90.4870(10)
_cell_angle_gamma     98.3730(10)
_cell_volume     1756.46(6)
_cell_formula_units_Z     4
_cell_measurement_reflns_used     7706
_cell_measurement_theta_min     1.84
_cell_measurement_theta_max     27.07
_cell_measurement_temperature     293(2)
_exptl_crystal_description     needle
_exptl_crystal_colour     pale-brown
_exptl_crystal_size_max     0.12
_exptl_crystal_size_mid     0.08
_exptl_crystal_size_min     0.06
_exptl_crystal_density_diffrn     1.211
_exptl_crystal_density_meas     ?
_exptl_crystal_density_method     'not measured'
_exptl_crystal_F_000     680
_exptl_absorpt_coefficient_mu     0.080
_exptl_absorpt_correction_type     refdelf
_exptl_absorpt_process_details     '(XABS2; Parkin <i>et al.</i>, 1995)'
_exptl_absorpt_correction_T_min     0.8690
_exptl_absorpt_correction_T_max     1.4830
_exptl_special_details
;
;
_diffrn_ambient_temperature     293(2)
_diffrn_radiation_type     MoK\a
_diffrn_radiation_wavelength     0.71073
_diffrn_radiation_source     'fine-focus sealed tube'
_diffrn_radiation_monochromator     graphite
_diffrn_measurement_device_type     'Bruker SMART APEX CCD area-detector'
_diffrn_measurement_method     \w
_diffrn_detector_area_resol_mean     ?
_diffrn_reflns_number     33428
_diffrn_reflns_av_R_equivalents     0.0338
_diffrn_reflns_av_sigmaI/netI     0.0256
_diffrn_reflns_theta_min     1.84
_diffrn_reflns_theta_max     27.07
_diffrn_reflns_theta_full     25.00
_diffrn_measured_fraction_theta_max     0.996
_diffrn_measured_fraction_theta_full     1.000
_diffrn_reflns_limit_h_min     -12
_diffrn_reflns_limit_h_max     12
_diffrn_reflns_limit_k_min     -14
_diffrn_reflns_limit_k_max     14
_diffrn_reflns_limit_l_min     0
_diffrn_reflns_limit_l_max     20
_diffrn_standards_number     ?
_diffrn_standards_interval_count     ?
_diffrn_standards_interval_time     ?
_diffrn_standards_decay_%     ?
_refine_special_details
;
Refinement of <i>F</i>^2^ against ALL reflections. The weighted <i>R</i>-factor
<i>wR</i> and goodness of fit <i>S</i> are based on <i>F</i>^2^, conventional
<i>R</i>-factors <i>R</i> are based on <i>F</i>, with <i>F</i> set to zero for
negative <i>F</i>^2^. The threshold expression of <i>F</i>^2^ >
\s(<i>F</i>^2^) is used only for calculating <i>R</i>-factors(gt) <i>etc</i>.
and is not relevant to the choice of reflections for refinement.
<i>R</i>-factors based on <i>F</i>^2^ are statistically about twice as large
as those based on <i>F</i>, and <i>R</i>-factors based on ALL data will be
even larger.
;
_reflns_number_total     7706
_reflns_number_gt     4854
_reflns_threshold_expression     I>2\s(I)
_refine_ls_structure_factor_coef     Fsqd
_refine_ls_matrix_type     full
_refine_ls_R_factor_all     0.0928
_refine_ls_R_factor_gt     0.0620
_refine_ls_wR_factor_gt     0.1831
_refine_ls_wR_factor_ref     0.2135
_refine_ls_goodness_of_fit_ref     1.053
_refine_ls_restrained_S_all     1.053
_refine_ls_number_reflns     7706
_refine_ls_number_parameters     433
_refine_ls_number_restraints     0
_refine_ls_hydrogen_treatment     constr
_refine_ls_weighting_scheme     calc
_refine_ls_weighting_details
       'calc w = 1/[\s^2^(Fo^2^)+(0.1046P)^2^+0.3934P] where P=(Fo^2^+2Fc^2^)/3'
_atom_sites_solution_hydrogens     geom
_atom_sites_solution_primary     direct
_atom_sites_solution_secondary     difmap
_refine_ls_shift/su_max     0.000
_refine_ls_shift/su_mean     0.000
_refine_diff_density_max     0.631
_refine_diff_density_min     -0.316
_refine_ls_extinction_method     none
_refine_ls_extinction_coef     ?
loop_
    _atom_type_symbol
    _atom_type_description
    _atom_type_scat_dispersion_real
    _atom_type_scat_dispersion_imag
    _atom_type_scat_source
    'C' 'C' 0.0033 0.0016
                         'International Tables Vol C Tables 4.2.6.8 and 6.1.1.4'
    'H' 'H' 0.0000 0.0000
                         'International Tables Vol C Tables 4.2.6.8 and 6.1.1.4'
    'O' 'O' 0.0106 0.0060
                         'International Tables Vol C Tables 4.2.6.8 and 6.1.1.4'
_computing_data_collection     'SMART (Bruker, 2004)'
_computing_cell_refinement     'SMART (Bruker, 2004)'
_computing_data_reduction     'SMART (Bruker, 2004)'
_computing_structure_solution     'SHELXS97 (Sheldrick, 2008)'
_computing_structure_refinement     'SHELXL97 (Sheldrick, 2008)'
_computing_molecular_graphics     'ORTEP-3 (Farrugia, 1997)'
_computing_publication_material     'PLATON (Spek, 2009)'
loop_
    _atom_site_type_symbol
    _atom_site_label
    _atom_site_fract_x
    _atom_site_fract_y
    _atom_site_fract_z
    _atom_site_U_iso_or_equiv
    _atom_site_adp_type
    _atom_site_calc_flag
    _atom_site_refinement_flags
    _atom_site_occupancy
    _atom_site_symmetry_multiplicity
    _atom_site_disorder_assembly
    _atom_site_disorder_group
    O O1A 0.2799(2) 0.67052(17) 0.10690(11) 0.0917(6) Uani d . 1 1 . .
    O O2A 0.6797(2) 0.71872(16) -0.07109(12) 0.0927(6) Uani d . 1 1 . .
    O O3A 0.80443(17) 0.93243(15) -0.06671(10) 0.0763(5) Uani d . 1 1 . .
    C C1A 0.4076(2) 0.85790(19) 0.17247(13) 0.0578(5) Uani d . 1 1 . .
    C C2A 0.3801(2) 0.9548(2) 0.23037(14) 0.0636(5) Uani d . 1 1 . .
    H H2A 0.3179 0.9410 0.2719 0.076 Uiso calc R 1 1 . .
    C C3A 0.4420(2) 1.0739(2) 0.22952(14) 0.0656(5) Uani d . 1 1 . .
    C C4A 0.5398(2) 1.09145(18) 0.17097(13) 0.0598(5) Uani d . 1 1 . .
    H H4A 0.5845 1.1694 0.1709 0.072 Uiso calc R 1 1 . .
    C C5A 0.5745(2) 0.99481(17) 0.11092(12) 0.0532(4) Uani d . 1 1 . .
    C C6A 0.5062(2) 0.87582(18) 0.10996(12) 0.0543(5) Uani d . 1 1 . .
    C C7A 0.5410(2) 0.78111(19) 0.04753(14) 0.0630(5) Uani d . 1 1 . .
    H H7A 0.4963 0.7025 0.0452 0.076 Uiso calc R 1 1 . .
    C C8A 0.6388(2) 0.8033(2) -0.00900(14) 0.0655(5) Uani d . 1 1 . .
    C C9A 0.7086(2) 0.9229(2) -0.00690(13) 0.0600(5) Uani d . 1 1 . .
    C C10A 0.6768(2) 1.01583(18) 0.05192(12) 0.0562(5) Uani d . 1 1 . .
    H H10A 0.7227 1.0938 0.0534 0.067 Uiso calc R 1 1 . .
    C C11A 0.3969(4) 1.1763(2) 0.2907(2) 0.1063(11) Uani d . 1 1 . .
    H H11A 0.3015 1.1764 0.2765 0.128 Uiso calc R 1 1 . .
    H H11B 0.3996 1.1538 0.3461 0.128 Uiso calc R 1 1 . .
    C C12A 0.4551(8) 1.2875(4) 0.3001(4) 0.272(5) Uani d . 1 1 . .
    H H12A 0.4093 1.3368 0.3422 0.408 Uiso calc R 1 1 . .
    H H12B 0.4503 1.3156 0.2473 0.408 Uiso calc R 1 1 . .
    H H12C 0.5491 1.2929 0.3177 0.408 Uiso calc R 1 1 . .
    C C13A 0.3238(2) 0.7369(2) 0.17281(14) 0.0641(5) Uani d . 1 1 . .
    C C14A 0.2884(2) 0.69894(18) 0.25523(14) 0.0615(5) Uani d . 1 1 . .
    C C15A 0.1637(2) 0.6265(2) 0.26026(17) 0.0752(6) Uani d . 1 1 . .
    H H15A 0.1058 0.6011 0.2126 0.090 Uiso calc R 1 1 . .
    C C16A 0.1261(3) 0.5923(2) 0.3359(2) 0.0930(9) Uani d . 1 1 . .
    H H16A 0.0414 0.5463 0.3397 0.112 Uiso calc R 1 1 . .
    C C17A 0.2131(4) 0.6259(3) 0.4058(2) 0.0963(9) Uani d . 1 1 . .
    H H17A 0.1866 0.6036 0.4569 0.116 Uiso calc R 1 1 . .
    C C18A 0.3399(3) 0.6928(2) 0.40032(17) 0.0895(8) Uani d . 1 1 . .
    H H18A 0.4003 0.7123 0.4470 0.107 Uiso calc R 1 1 . .
    C C19A 0.3771(3) 0.7307(2) 0.32593(15) 0.0728(6) Uani d . 1 1 . .
    H H19A 0.4615 0.7776 0.3229 0.087 Uiso calc R 1 1 . .
    C C20A 0.8778(3) 1.0491(2) -0.06818(17) 0.0832(7) Uani d . 1 1 . .
    H H20A 0.9422 1.0438 -0.1125 0.125 Uiso calc R 1 1 . .
    H H20B 0.9257 1.0799 -0.0148 0.125 Uiso calc R 1 1 . .
    H H20C 0.8152 1.1027 -0.0782 0.125 Uiso calc R 1 1 . .
    C C21A 0.6212(4) 0.5960(3) -0.0752(2) 0.1215(13) Uani d . 1 1 . .
    H H21A 0.6593 0.5463 -0.1210 0.182 Uiso calc R 1 1 . .
    H H21B 0.5241 0.5878 -0.0844 0.182 Uiso calc R 1 1 . .
    H H21C 0.6406 0.5708 -0.0230 0.182 Uiso calc R 1 1 . .
    O O1B 1.1025(2) 0.65955(17) 0.62049(11) 0.0913(6) Uani d . 1 1 . .
    O O2B 0.6969(2) 0.70067(16) 0.44345(12) 0.0897(5) Uani d . 1 1 . .
    O O3B 0.66014(18) 0.91587(15) 0.43543(10) 0.0793(5) Uani d . 1 1 . .
    C C1B 1.0365(2) 0.84866(19) 0.67860(13) 0.0600(5) Uani d . 1 1 . .
    C C2B 1.0984(2) 0.9478(2) 0.73535(15) 0.0707(6) Uani d . 1 1 . .
    H H2B 1.1546 0.9356 0.7788 0.085 Uiso calc R 1 1 . .
    C C3B 1.0797(3) 1.0672(2) 0.72990(16) 0.0745(6) Uani d . 1 1 . .
    C C4B 0.9920(2) 1.0823(2) 0.66790(14) 0.0670(6) Uani d . 1 1 . .
    H H4B 0.9785 1.1604 0.6635 0.080 Uiso calc R 1 1 . .
    C C5B 0.9211(2) 0.98404(18) 0.61035(13) 0.0563(5) Uani d . 1 1 . .
    C C6B 0.94478(19) 0.86463(18) 0.61375(12) 0.0549(5) Uani d . 1 1 . .
    C C7B 0.8703(2) 0.7674(2) 0.55581(13) 0.0615(5) Uani d . 1 1 . .
    H H7B 0.8854 0.6885 0.5565 0.074 Uiso calc R 1 1 . .
    C C8B 0.7773(2) 0.7878(2) 0.49950(14) 0.0646(5) Uani d . 1 1 . .
    C C9B 0.7553(2) 0.9087(2) 0.49535(13) 0.0619(5) Uani d . 1 1 . .
    C C10B 0.8264(2) 1.0031(2) 0.54951(13) 0.0602(5) Uani d . 1 1 . .
    H H10B 0.8126 1.0817 0.5466 0.072 Uiso calc R 1 1 . .
    C C11B 1.1522(4) 1.1752(3) 0.7944(2) 0.1160(12) Uani d . 1 1 . .
    H H11C 1.0838 1.2214 0.8207 0.139 Uiso calc R 1 1 . .
    H H11D 1.1959 1.1441 0.8385 0.139 Uiso calc R 1 1 . .
    C C12B 1.2469(6) 1.2507(4) 0.7619(3) 0.175(2) Uani d . 1 1 . .
    H H12D 1.2870 1.3150 0.8062 0.262 Uiso calc R 1 1 . .
    H H12E 1.2045 1.2843 0.7194 0.262 Uiso calc R 1 1 . .
    H H12F 1.3167 1.2067 0.7371 0.262 Uiso calc R 1 1 . .
    C C13B 1.0760(2) 0.7286(2) 0.68383(15) 0.0654(5) Uani d . 1 1 . .
    C C14B 1.0863(2) 0.69243(19) 0.76813(14) 0.0641(5) Uani d . 1 1 . .
    C C15B 1.1802(3) 0.6170(2) 0.78166(19) 0.0832(7) Uani d . 1 1 . .
    H H15B 1.2376 0.5917 0.7387 0.100 Uiso calc R 1 1 . .
    C C16B 1.1886(4) 0.5797(3) 0.8586(2) 0.1031(10) Uani d . 1 1 . .
    H H16B 1.2533 0.5310 0.8676 0.124 Uiso calc R 1 1 . .
    C C17B 1.1027(4) 0.6135(3) 0.9214(2) 0.1047(10) Uani d . 1 1 . .
    H H17B 1.1088 0.5879 0.9730 0.126 Uiso calc R 1 1 . .
    C C18B 1.0082(3) 0.6850(3) 0.90836(17) 0.0912(8) Uani d . 1 1 . .
    H H18B 0.9483 0.7064 0.9507 0.109 Uiso calc R 1 1 . .
    C C19B 1.0006(3) 0.7259(2) 0.83253(15) 0.0728(6) Uani d . 1 1 . .
    H H19B 0.9372 0.7764 0.8249 0.087 Uiso calc R 1 1 . .
    C C20B 0.6381(3) 1.0335(3) 0.42544(18) 0.0891(8) Uani d . 1 1 . .
    H H20D 0.5691 1.0270 0.3819 0.134 Uiso calc R 1 1 . .
    H H20E 0.7217 1.0775 0.4100 0.134 Uiso calc R 1 1 . .
    H H20F 0.6088 1.0756 0.4777 0.134 Uiso calc R 1 1 . .
    C C21B 0.7066(4) 0.5784(3) 0.4460(2) 0.1110(11) Uani d . 1 1 . .
    H H21D 0.6452 0.5267 0.4038 0.166 Uiso calc R 1 1 . .
    H H21E 0.6827 0.5614 0.5009 0.166 Uiso calc R 1 1 . .
    H H21F 0.7985 0.5639 0.4350 0.166 Uiso calc R 1 1 . .
loop_
    _atom_site_aniso_label
    _atom_site_aniso_U_11
    _atom_site_aniso_U_22
    _atom_site_aniso_U_33
    _atom_site_aniso_U_12
    _atom_site_aniso_U_13
    _atom_site_aniso_U_23
    O1A 0.1024(13) 0.0857(12) 0.0727(11) -0.0220(10) -0.0048(10) 0.0054(9)
    O2A 0.1159(14) 0.0642(10) 0.0920(12) 0.0127(10) 0.0357(11) -0.0028(9)
    O3A 0.0804(11) 0.0747(10) 0.0719(10) 0.0083(8) 0.0221(8) 0.0101(8)
    C1A 0.0552(11) 0.0585(11) 0.0594(11) 0.0050(9) -0.0003(9) 0.0126(9)
    C2A 0.0607(12) 0.0644(13) 0.0673(13) 0.0084(10) 0.0111(10) 0.0161(10)
    C3A 0.0695(13) 0.0597(12) 0.0679(13) 0.0129(10) 0.0111(11) 0.0092(10)
    C4A 0.0617(12) 0.0508(11) 0.0663(12) 0.0064(9) 0.0032(10) 0.0099(9)
    C5A 0.0514(10) 0.0535(10) 0.0556(11) 0.0082(8) -0.0021(8) 0.0117(8)
    C6A 0.0544(11) 0.0541(11) 0.0543(11) 0.0074(8) -0.0037(8) 0.0100(8)
    C7A 0.0692(13) 0.0531(11) 0.0650(12) 0.0055(10) 0.0021(10) 0.0093(9)
    C8A 0.0740(14) 0.0572(12) 0.0643(13) 0.0139(10) 0.0049(11) 0.0046(10)
    C9A 0.0599(12) 0.0650(12) 0.0561(11) 0.0098(10) 0.0044(9) 0.0127(9)
    C10A 0.0564(11) 0.0546(11) 0.0584(11) 0.0069(9) -0.0001(9) 0.0132(9)
    C11A 0.140(3) 0.0658(16) 0.113(2) 0.0221(17) 0.059(2) 0.0075(15)
    C12A 0.400(10) 0.086(3) 0.286(7) -0.026(4) 0.246(8) -0.049(4)
    C13A 0.0595(12) 0.0598(12) 0.0693(13) 0.0007(10) 0.0000(10) 0.0087(10)
    C14A 0.0607(12) 0.0509(11) 0.0720(13) 0.0039(9) 0.0040(10) 0.0116(9)
    C15A 0.0696(14) 0.0587(13) 0.0935(17) -0.0024(11) 0.0076(12) 0.0131(12)
    C16A 0.099(2) 0.0681(15) 0.112(2) -0.0038(14) 0.0287(18) 0.0302(15)
    C17A 0.132(3) 0.0720(16) 0.092(2) 0.0124(17) 0.0279(19) 0.0343(15)
    C18A 0.122(2) 0.0728(16) 0.0755(16) 0.0129(16) -0.0027(15) 0.0212(13)
    C19A 0.0747(15) 0.0638(13) 0.0792(15) 0.0031(11) -0.0011(12) 0.0172(11)
    C20A 0.0834(17) 0.0832(17) 0.0845(17) 0.0066(13) 0.0219(13) 0.0234(13)
    C21A 0.158(3) 0.0627(16) 0.132(3) 0.0075(18) 0.050(2) -0.0104(17)
    O1B 0.1117(14) 0.0941(13) 0.0770(11) 0.0484(11) 0.0196(10) 0.0116(9)
    O2B 0.1035(13) 0.0690(11) 0.0878(12) 0.0079(9) -0.0265(10) -0.0044(9)
    O3B 0.0847(11) 0.0782(11) 0.0740(10) 0.0153(9) -0.0169(9) 0.0097(8)
    C1B 0.0540(11) 0.0652(13) 0.0611(12) 0.0101(9) 0.0068(9) 0.0107(10)
    C2B 0.0647(13) 0.0735(15) 0.0734(14) 0.0067(11) -0.0065(11) 0.0156(11)
    C3B 0.0752(15) 0.0675(14) 0.0756(15) -0.0011(11) -0.0105(12) 0.0091(11)
    C4B 0.0717(14) 0.0555(12) 0.0726(14) 0.0041(10) 0.0030(11) 0.0127(10)
    C5B 0.0526(11) 0.0577(11) 0.0577(11) 0.0052(9) 0.0095(9) 0.0101(9)
    C6B 0.0504(10) 0.0584(11) 0.0562(11) 0.0085(9) 0.0110(8) 0.0100(9)
    C7B 0.0642(12) 0.0576(12) 0.0625(12) 0.0130(10) 0.0066(10) 0.0073(9)
    C8B 0.0681(13) 0.0626(13) 0.0592(12) 0.0084(10) 0.0025(10) 0.0014(10)
    C9B 0.0613(12) 0.0697(13) 0.0559(11) 0.0130(10) 0.0042(9) 0.0115(10)
    C10B 0.0610(12) 0.0593(12) 0.0625(12) 0.0108(9) 0.0088(10) 0.0151(10)
    C11B 0.117(3) 0.089(2) 0.135(3) -0.0251(19) -0.046(2) 0.0359(19)
    C12B 0.198(5) 0.159(4) 0.140(4) -0.060(4) -0.010(3) 0.025(3)
    C13B 0.0579(12) 0.0688(13) 0.0704(14) 0.0158(10) 0.0055(10) 0.0101(11)
    C14B 0.0596(12) 0.0592(12) 0.0714(13) 0.0061(10) -0.0050(10) 0.0088(10)
    C15B 0.0713(15) 0.0776(16) 0.104(2) 0.0190(13) -0.0036(14) 0.0193(14)
    C16B 0.099(2) 0.094(2) 0.124(3) 0.0151(17) -0.029(2) 0.039(2)
    C17B 0.127(3) 0.095(2) 0.090(2) -0.005(2) -0.030(2) 0.0329(17)
    C18B 0.113(2) 0.0872(19) 0.0687(16) -0.0020(17) 0.0014(15) 0.0141(14)
    C19B 0.0759(15) 0.0699(14) 0.0714(14) 0.0101(12) 0.0004(12) 0.0103(11)
    C20B 0.0974(19) 0.0909(19) 0.0831(17) 0.0203(15) -0.0154(15) 0.0227(14)
    C21B 0.134(3) 0.0674(17) 0.119(2) 0.0113(17) -0.033(2) -0.0134(16)
_geom_special_details
;
All s.u.'s (except the s.u. in the dihedral angle between two l.s. planes)
are estimated using the full covariance matrix. The cell s.u.'s are taken
into account individually in the estimation of s.u.'s in distances, angles
and torsion angles; correlations between s.u.'s in cell parameters are only
used when they are defined by crystal symmetry. An approximate (isotropic)
treatment of cell s.u.'s is used for estimating s.u.'s involving l.s.
planes.
;
loop_
    _geom_bond_atom_site_label_1
    _geom_bond_atom_site_label_2
    _geom_bond_site_symmetry_2
    _geom_bond_distance
    _geom_bond_publ_flag
    O1A C13A . 1.222(3) ?
    O2A C8A . 1.365(3) ?
    O2A C21A . 1.418(3) ?
    O3A C9A . 1.363(3) ?
    O3A C20A . 1.419(3) ?
    C1A C2A . 1.371(3) ?
    C1A C6A . 1.426(3) ?
    C1A C13A . 1.498(3) ?
    C2A C3A . 1.402(3) ?
    C2A H2A . 0.9300 ?
    C3A C4A . 1.374(3) ?
    C3A C11A . 1.507(3) ?
    C4A C5A . 1.412(3) ?
    C4A H4A . 0.9300 ?
    C5A C6A . 1.417(3) ?
    C5A C10A . 1.417(3) ?
    C6A C7A . 1.419(3) ?
    C7A C8A . 1.360(3) ?
    C7A H7A . 0.9300 ?
    C8A C9A . 1.425(3) ?
    C9A C10A . 1.361(3) ?
    C10A H10A . 0.9300 ?
    C11A C12A . 1.290(5) ?
    C11A H11A . 0.9700 ?
    C11A H11B . 0.9700 ?
    C12A H12A . 0.9600 ?
    C12A H12B . 0.9600 ?
    C12A H12C . 0.9600 ?
    C13A C14A . 1.493(3) ?
    C14A C15A . 1.391(3) ?
    C14A C19A . 1.392(3) ?
    C15A C16A . 1.378(4) ?
    C15A H15A . 0.9300 ?
    C16A C17A . 1.372(4) ?
    C16A H16A . 0.9300 ?
    C17A C18A . 1.382(4) ?
    C17A H17A . 0.9300 ?
    C18A C19A . 1.375(3) ?
    C18A H18A . 0.9300 ?
    C19A H19A . 0.9300 ?
    C20A H20A . 0.9600 ?
    C20A H20B . 0.9600 ?
    C20A H20C . 0.9600 ?
    C21A H21A . 0.9600 ?
    C21A H21B . 0.9600 ?
    C21A H21C . 0.9600 ?
    O1B C13B . 1.225(3) ?
    O2B C8B . 1.366(3) ?
    O2B C21B . 1.412(3) ?
    O3B C9B . 1.362(3) ?
    O3B C20B . 1.419(3) ?
    C1B C2B . 1.378(3) ?
    C1B C6B . 1.429(3) ?
    C1B C13B . 1.487(3) ?
    C2B C3B . 1.411(3) ?
    C2B H2B . 0.9300 ?
    C3B C4B . 1.365(3) ?
    C3B C11B . 1.541(4) ?
    C4B C5B . 1.409(3) ?
    C4B H4B . 0.9300 ?
    C5B C10B . 1.415(3) ?
    C5B C6B . 1.418(3) ?
    C6B C7B . 1.420(3) ?
    C7B C8B . 1.357(3) ?
    C7B H7B . 0.9300 ?
    C8B C9B . 1.432(3) ?
    C9B C10B . 1.357(3) ?
    C10B H10B . 0.9300 ?
    C11B C12B . 1.349(5) ?
    C11B H11C . 0.9700 ?
    C11B H11D . 0.9700 ?
    C12B H12D . 0.9600 ?
    C12B H12E . 0.9600 ?
    C12B H12F . 0.9600 ?
    C13B C14B . 1.490(3) ?
    C14B C19B . 1.380(3) ?
    C14B C15B . 1.392(3) ?
    C15B C16B . 1.381(4) ?
    C15B H15B . 0.9300 ?
    C16B C17B . 1.366(5) ?
    C16B H16B . 0.9300 ?
    C17B C18B . 1.362(5) ?
    C17B H17B . 0.9300 ?
    C18B C19B . 1.384(4) ?
    C18B H18B . 0.9300 ?
    C19B H19B . 0.9300 ?
    C20B H20D . 0.9600 ?
    C20B H20E . 0.9600 ?
    C20B H20F . 0.9600 ?
    C21B H21D . 0.9600 ?
    C21B H21E . 0.9600 ?
    C21B H21F . 0.9600 ?
loop_
    _geom_angle_atom_site_label_1
    _geom_angle_atom_site_label_2
    _geom_angle_atom_site_label_3
    _geom_angle_site_symmetry_1
    _geom_angle_site_symmetry_3
    _geom_angle
    _geom_angle_publ_flag
    C8A O2A C21A . . 118.0(2) ?
    C9A O3A C20A . . 117.46(18) ?
    C2A C1A C6A . . 119.87(18) ?
    C2A C1A C13A . . 118.13(19) ?
    C6A C1A C13A . . 121.81(19) ?
    C1A C2A C3A . . 122.6(2) ?
    C1A C2A H2A . . 118.7 ?
    C3A C2A H2A . . 118.7 ?
    C4A C3A C2A . . 117.7(2) ?
    C4A C3A C11A . . 123.1(2) ?
    C2A C3A C11A . . 119.2(2) ?
    C3A C4A C5A . . 122.08(19) ?
    C3A C4A H4A . . 119.0 ?
    C5A C4A H4A . . 119.0 ?
    C4A C5A C6A . . 119.43(18) ?
    C4A C5A C10A . . 120.66(18) ?
    C6A C5A C10A . . 119.92(18) ?
    C5A C6A C7A . . 118.08(18) ?
    C5A C6A C1A . . 118.12(18) ?
    C7A C6A C1A . . 123.79(18) ?
    C8A C7A C6A . . 121.1(2) ?
    C8A C7A H7A . . 119.5 ?
    C6A C7A H7A . . 119.5 ?
    C7A C8A O2A . . 125.5(2) ?
    C7A C8A C9A . . 120.6(2) ?
    O2A C8A C9A . . 113.9(2) ?
    C10A C9A O3A . . 125.74(19) ?
    C10A C9A C8A . . 119.72(19) ?
    O3A C9A C8A . . 114.54(19) ?
    C9A C10A C5A . . 120.62(19) ?
    C9A C10A H10A . . 119.7 ?
    C5A C10A H10A . . 119.7 ?
    C12A C11A C3A . . 124.0(3) ?
    C12A C11A H11A . . 106.3 ?
    C3A C11A H11A . . 106.3 ?
    C12A C11A H11B . . 106.3 ?
    C3A C11A H11B . . 106.3 ?
    H11A C11A H11B . . 106.4 ?
    C11A C12A H12A . . 109.5 ?
    C11A C12A H12B . . 109.5 ?
    H12A C12A H12B . . 109.5 ?
    C11A C12A H12C . . 109.5 ?
    H12A C12A H12C . . 109.5 ?
    H12B C12A H12C . . 109.5 ?
    O1A C13A C14A . . 119.39(19) ?
    O1A C13A C1A . . 121.2(2) ?
    C14A C13A C1A . . 119.40(18) ?
    C15A C14A C19A . . 119.3(2) ?
    C15A C14A C13A . . 118.4(2) ?
    C19A C14A C13A . . 122.33(19) ?
    C16A C15A C14A . . 119.9(3) ?
    C16A C15A H15A . . 120.0 ?
    C14A C15A H15A . . 120.0 ?
    C17A C16A C15A . . 120.4(3) ?
    C17A C16A H16A . . 119.8 ?
    C15A C16A H16A . . 119.8 ?
    C16A C17A C18A . . 120.1(3) ?
    C16A C17A H17A . . 120.0 ?
    C18A C17A H17A . . 120.0 ?
    C19A C18A C17A . . 120.1(3) ?
    C19A C18A H18A . . 119.9 ?
    C17A C18A H18A . . 119.9 ?
    C18A C19A C14A . . 120.1(2) ?
    C18A C19A H19A . . 120.0 ?
    C14A C19A H19A . . 120.0 ?
    O3A C20A H20A . . 109.5 ?
    O3A C20A H20B . . 109.5 ?
    H20A C20A H20B . . 109.5 ?
    O3A C20A H20C . . 109.5 ?
    H20A C20A H20C . . 109.5 ?
    H20B C20A H20C . . 109.5 ?
    O2A C21A H21A . . 109.5 ?
    O2A C21A H21B . . 109.5 ?
    H21A C21A H21B . . 109.5 ?
    O2A C21A H21C . . 109.5 ?
    H21A C21A H21C . . 109.5 ?
    H21B C21A H21C . . 109.5 ?
    C8B O2B C21B . . 117.7(2) ?
    C9B O3B C20B . . 117.09(19) ?
    C2B C1B C6B . . 119.9(2) ?
    C2B C1B C13B . . 117.9(2) ?
    C6B C1B C13B . . 122.12(19) ?
    C1B C2B C3B . . 122.3(2) ?
    C1B C2B H2B . . 118.8 ?
    C3B C2B H2B . . 118.8 ?
    C4B C3B C2B . . 117.7(2) ?
    C4B C3B C11B . . 121.9(2) ?
    C2B C3B C11B . . 120.4(2) ?
    C3B C4B C5B . . 122.6(2) ?
    C3B C4B H4B . . 118.7 ?
    C5B C4B H4B . . 118.7 ?
    C4B C5B C10B . . 120.8(2) ?
    C4B C5B C6B . . 119.6(2) ?
    C10B C5B C6B . . 119.65(19) ?
    C5B C6B C7B . . 118.24(19) ?
    C5B C6B C1B . . 117.91(18) ?
    C7B C6B C1B . . 123.74(19) ?
    C8B C7B C6B . . 121.0(2) ?
    C8B C7B H7B . . 119.5 ?
    C6B C7B H7B . . 119.5 ?
    C7B C8B O2B . . 125.6(2) ?
    C7B C8B C9B . . 120.6(2) ?
    O2B C8B C9B . . 113.8(2) ?
    C10B C9B O3B . . 126.2(2) ?
    C10B C9B C8B . . 119.4(2) ?
    O3B C9B C8B . . 114.34(19) ?
    C9B C10B C5B . . 121.1(2) ?
    C9B C10B H10B . . 119.5 ?
    C5B C10B H10B . . 119.5 ?
    C12B C11B C3B . . 114.9(4) ?
    C12B C11B H11C . . 108.5 ?
    C3B C11B H11C . . 108.5 ?
    C12B C11B H11D . . 108.5 ?
    C3B C11B H11D . . 108.5 ?
    H11C C11B H11D . . 107.5 ?
    C11B C12B H12D . . 109.5 ?
    C11B C12B H12E . . 109.5 ?
    H12D C12B H12E . . 109.5 ?
    C11B C12B H12F . . 109.5 ?
    H12D C12B H12F . . 109.5 ?
    H12E C12B H12F . . 109.5 ?
    O1B C13B C1B . . 121.4(2) ?
    O1B C13B C14B . . 119.3(2) ?
    C1B C13B C14B . . 119.27(19) ?
    C19B C14B C15B . . 118.3(2) ?
    C19B C14B C13B . . 122.2(2) ?
    C15B C14B C13B . . 119.4(2) ?
    C16B C15B C14B . . 120.3(3) ?
    C16B C15B H15B . . 119.9 ?
    C14B C15B H15B . . 119.9 ?
    C17B C16B C15B . . 120.5(3) ?
    C17B C16B H16B . . 119.8 ?
    C15B C16B H16B . . 119.8 ?
    C18B C17B C16B . . 119.8(3) ?
    C18B C17B H17B . . 120.1 ?
    C16B C17B H17B . . 120.1 ?
    C17B C18B C19B . . 120.5(3) ?
    C17B C18B H18B . . 119.8 ?
    C19B C18B H18B . . 119.8 ?
    C14B C19B C18B . . 120.6(3) ?
    C14B C19B H19B . . 119.7 ?
    C18B C19B H19B . . 119.7 ?
    O3B C20B H20D . . 109.5 ?
    O3B C20B H20E . . 109.5 ?
    H20D C20B H20E . . 109.5 ?
    O3B C20B H20F . . 109.5 ?
    H20D C20B H20F . . 109.5 ?
    H20E C20B H20F . . 109.5 ?
    O2B C21B H21D . . 109.5 ?
    O2B C21B H21E . . 109.5 ?
    H21D C21B H21E . . 109.5 ?
    O2B C21B H21F . . 109.5 ?
    H21D C21B H21F . . 109.5 ?
    H21E C21B H21F . . 109.5 ?
data_global
_journal_date_recd_electronic     2011-12-28
_journal_date_accepted     2012-02-03
_journal_name_full     'Acta Crystallographica, Section E'
_journal_year     2012
_journal_volume     68
_journal_issue      3
_journal_page_first     o652
_journal_page_last     o652
_journal_paper_category     QO
_journal_paper_doi     10.1107/S1600536812004734
_journal_coeditor_code     AA2044
_publ_contact_author_name     'Sampath Natarajan'
_publ_contact_author_address
;
Department of Advanced Technology Fusion,
Konkuk University
1 Hwayang-dong, Gwangjin-gu
Seoul 143 701
Republic of Korea
;
_publ_contact_author_email     sams76@gmail.com
_publ_contact_author_fax     +82-2-444-6707
_publ_contact_author_phone     +82-2-450-4151
_publ_section_title
;
(3-Ethyl-6,7-dimethoxynaphthalen-1-yl)(phenyl)methanone
;
loop_
    _publ_author_name
    _publ_author_address
    'Sakthivel, Karuppusamy'
;
School of Chemistry
Bharathidasan University
Thiruchirapalli
Tamil Nadu 620 024
India
;
    'Srinivasan, Kannupal'
;
School of Chemistry
Bharathidasan University
Thiruchirapalli
Tamil Nadu 620 024
India
;
    'Natarajan, Sampath'
;
Department of Advanced Technology Fusion
Konkuk University
1 Hwayang-dong, Gwangjin-gu
Seoul 143 701
Republic of Korea
;
