# Supplementary material for: (3-Ethyl-6,7-dimeth­oxy­naphthalen-1-yl)(phen­yl)methanone
Source: Acta Crystallogr Sect E Struct Rep Online. 2012 Feb 10;68(Pt 3):o652. doi: 10.1107/S1600536812004734 (PMC3295444; doi:10.1107/S1600536812004734)
Supplement: Supplementary file 2 [file e-68-0o652-Isup2.hkl]

#
# h,k,l, Fc-squared, Fo-squared, sigma(Fo-squared) and status flag
#
data_I
_shelx_title ' KS1182 in P-1'
_shelx_refln_list_code          4
_shelx_F_calc_maximum      166.66
_exptl_crystal_F_000       680.00
_reflns_d_resolution_high  0.7809
 
loop_
 _symmetry_equiv_pos_as_xyz
 'x, y, z'
 '-x, -y, -z'
 
_cell_length_a     9.9012
_cell_length_b    11.3431
_cell_length_c    16.0701
_cell_angle_alpha 100.170
_cell_angle_beta   90.487
_cell_angle_gamma  98.373
 
_shelx_F_squared_multiplier     1.000
 
loop_
 _refln_index_h
 _refln_index_k
 _refln_index_l
 _refln_F_squared_calc
 _refln_F_squared_meas
 _refln_F_squared_sigma
 _refln_observed_status
   1   0   0      185.30      236.58      5.07 o
   2   0   0      687.26      712.47      9.23 o
   3   0   0     1087.16      926.21     12.00 o
   4   0   0      982.14     1034.04     13.46 o
   5   0   0      295.76      366.07      4.87 o
   6   0   0       31.90       43.10      1.14 o
   7   0   0        4.84        7.21      0.65 o
   8   0   0       51.14       38.01      1.50 o
   9   0   0        1.45        0.66      0.85 o
  10   0   0       14.13       11.44      1.74 o
  11   0   0        5.58        6.69      1.70 o
  12   0   0        2.17        1.39      1.83 o
 -12   1   0        0.07        1.37      2.44 o
 -11   1   0        2.14        0.10      1.53 o
 -10   1   0        1.77        2.42      0.99 o
  -9   1   0       35.18       42.36      2.54 o
  -8   1   0       47.30       43.87      1.93 o
  -7   1   0        1.74        0.58      0.85 o
  -6   1   0       45.49       65.68      1.46 o
  -5   1   0       68.86       57.53      1.21 o
  -4   1   0      290.25      296.13      4.63 o
  -3   1   0      289.14      228.39      3.23 o
  -2   1   0        1.91        1.45      0.22 o
  -1   1   0      516.38      529.90      7.56 o
   0   1   0    10909.00     6104.61    212.26 o
   1   1   0     1134.77     1158.23     13.12 o
   2   1   0     7236.81     7291.12     82.23 o
   3   1   0     1240.91     1190.75     15.35 o
   4   1   0        8.24        7.27      0.53 o
   5   1   0       35.66       40.70      1.21 o
   6   1   0        6.31        5.71      0.61 o
   7   1   0       90.25       90.31      1.86 o
   8   1   0        0.19        1.37      0.70 o
   9   1   0        5.78       11.70      2.13 o
  10   1   0        9.40       14.22      1.91 o
  11   1   0        0.40        1.77      1.53 o
  12   1   0        4.69        4.07      1.99 o
 -12   2   0        3.54        3.05      1.77 o
 -11   2   0        1.18        0.75      0.91 o
 -10   2   0       17.64       22.28      1.69 o
  -9   2   0       13.81       13.29      1.62 o
  -8   2   0      120.60      145.12      3.38 o
  -7   2   0        0.74       -0.04      0.54 o
  -6   2   0        6.55       13.67      0.69 o
  -5   2   0      137.35      160.13      2.76 o
  -4   2   0      439.05      380.42      5.66 o
  -3   2   0     1389.98     1397.39     19.38 o
  -2   2   0     4161.26     4050.64     55.80 o
  -1   2   0    10220.44    10100.38    241.83 o
   0   2   0     1282.17     1492.47     29.14 o
   1   2   0     6536.76     6960.63     74.44 o
   2   2   0     4198.29     4511.78     50.17 o
   3   2   0      635.03      527.05      6.24 o
   4   2   0      147.27      154.32      2.19 o
   5   2   0      132.42      168.57      2.61 o
   6   2   0        7.39       15.48      0.72 o
   7   2   0       19.13       10.26      0.77 o
   8   2   0        0.02       -0.69      0.69 o
   9   2   0        6.25        5.42      1.31 o
  10   2   0       16.61       26.53      2.35 o
  11   2   0       14.86       23.68      2.34 o
  12   2   0        2.17        4.24      1.71 o
 -12   3   0        4.65        9.68      2.24 o
 -11   3   0        2.75        2.25      1.20 o
 -10   3   0        5.35        4.70      1.19 o
  -9   3   0        6.48       11.24      1.28 o
  -8   3   0       66.77       66.04      3.22 o
  -7   3   0       19.00       17.43      1.27 o
  -6   3   0       62.35       70.24      1.46 o
  -5   3   0      110.59      110.06      2.51 o
  -4   3   0       56.52       52.47      1.10 o
  -3   3   0        3.48        1.92      0.33 o
  -2   3   0     5790.48     5938.99    141.96 o
  -1   3   0        0.03        0.03      0.24 o
   0   3   0    10634.54    11479.13    222.72 o
   1   3   0     2168.81     2162.05     27.75 o
   2   3   0      130.98      149.21      1.99 o
   3   3   0      665.55      685.49      8.04 o
   4   3   0     1405.33     1546.23     17.66 o
   5   3   0      754.38      847.43     10.63 o
   6   3   0       31.39       32.66      0.90 o
   7   3   0        6.77        5.07      0.81 o
   8   3   0       21.90       22.48      1.31 o
   9   3   0       48.62       59.44      2.37 o
  10   3   0       42.07       45.04      2.88 o
  11   3   0       46.81       51.72      4.86 o
 -12   4   0        1.41        1.22      1.06 o
 -11   4   0        0.59        3.00      1.17 o
 -10   4   0       11.39       10.91      1.36 o
  -9   4   0        1.31       -0.82      0.82 o
  -8   4   0        2.58        4.73      1.29 o
  -7   4   0      113.88      116.26      3.04 o
  -6   4   0       11.20        9.90      0.70 o
  -5   4   0        0.01        0.14      0.25 o
  -4   4   0      615.84      678.68     12.01 o
  -3   4   0        0.84        0.82      0.51 o
  -2   4   0       64.99       69.13      2.52 o
  -1   4   0     2087.92     1982.61     51.84 o
   0   4   0       25.31       18.86      0.83 o
   1   4   0       55.27       77.87      1.36 o
   2   4   0      194.99      193.09      2.68 o
   3   4   0     1779.77     1708.09     19.31 o
   4   4   0        0.05        2.47      0.47 o
   5   4   0      114.92      144.07      2.74 o
   6   4   0       11.95        5.01      0.75 o
   7   4   0       49.08       50.05      1.78 o
   8   4   0       12.93        9.64      1.22 o
   9   4   0       74.27       78.75      3.65 o
  10   4   0        2.26        2.61      1.43 o
  11   4   0        6.55        7.02      3.95 o
 -12   5   0        1.76        0.92      1.21 o
 -11   5   0        0.54        1.10      1.09 o
 -10   5   0        0.01       -1.01      1.01 o
  -9   5   0       13.74       11.67      1.68 o
  -8   5   0        1.72        0.33      0.76 o
  -7   5   0        1.38        1.33      0.50 o
  -6   5   0       60.98       68.20      3.13 o
  -5   5   0     1001.35     1054.17     16.34 o
  -4   5   0     1020.98     1011.24     17.64 o
  -3   5   0     2552.69     2569.96     62.20 o
  -2   5   0        4.89        3.77      2.29 o
  -1   5   0      963.92      976.44     24.27 o
   0   5   0      439.06      467.00      8.55 o
   1   5   0      223.56      288.49      4.14 o
   2   5   0      222.06      220.02      3.33 o
   3   5   0      420.77      433.85      5.32 o
   4   5   0      392.87      420.67      5.28 o
   5   5   0        8.82       13.46      1.05 o
   6   5   0       10.02       12.47      1.05 o
   7   5   0        8.91        8.84      1.06 o
   8   5   0       10.25       11.01      1.68 o
   9   5   0        4.71        2.93      1.09 o
  10   5   0        7.99        7.19      1.38 o
  11   5   0        0.35        0.46      1.48 o
 -12   6   0        2.72        2.73      1.07 o
 -11   6   0        3.83        4.50      1.23 o
 -10   6   0        0.20        1.16      1.60 o
  -9   6   0       31.33       32.14      2.88 o
  -8   6   0       11.97        8.27      1.83 o
  -7   6   0        3.55        0.17      1.60 o
  -6   6   0       16.18       15.71      2.74 o
  -5   6   0      172.81      183.56      3.85 o
  -4   6   0      124.12      133.50      2.86 o
  -3   6   0      138.10      129.39      4.55 o
  -2   6   0        0.72        4.93      1.59 o
  -1   6   0        9.41       13.45      1.25 o
   0   6   0      592.60      646.73     10.50 o
   1   6   0       72.42       75.36      1.36 o
   2   6   0      193.75      203.23      2.94 o
   3   6   0        1.46        1.53      0.48 o
   4   6   0        1.76        1.52      0.51 o
   5   6   0       54.67       45.76      1.42 o
   6   6   0       23.67       21.04      1.18 o
   7   6   0        9.60        7.25      1.04 o
   8   6   0        2.39        7.51      1.15 o
   9   6   0        9.80        9.66      1.27 o
  10   6   0        0.03        0.89      1.10 o
 -11   7   0       18.42       20.34      4.98 o
 -10   7   0        0.14        2.60      3.33 o
  -9   7   0       78.63       87.68      4.70 o
  -8   7   0       24.11       19.36      4.75 o
  -7   7   0       30.94       26.13      2.26 o
  -6   7   0       36.31       36.28      4.22 o
  -5   7   0       14.85       14.46      0.90 o
  -4   7   0      217.96      247.84      4.82 o
  -3   7   0      444.32      432.78     11.84 o
  -2   7   0      177.81      152.94      5.10 o
  -1   7   0      101.46       88.69      2.84 o
   0   7   0       72.29      100.13      2.38 o
   1   7   0        0.57        0.32      0.33 o
   2   7   0        4.82        8.39      0.54 o
   3   7   0      159.95      176.38      3.33 o
   4   7   0       67.60       72.92      2.01 o
   5   7   0        0.19       -0.54      0.54 o
   6   7   0        0.23       -0.15      0.74 o
   7   7   0        7.95        9.86      1.12 o
   8   7   0        7.08        6.64      1.13 o
   9   7   0        4.81        3.76      1.12 o
 -11   8   0       10.90        6.05      3.11 o
 -10   8   0        5.17        3.51      1.98 o
  -9   8   0       23.78       21.26      2.67 o
  -8   8   0        1.67        0.41      1.51 o
  -7   8   0        0.18       -1.86      1.86 o
  -6   8   0        3.55        2.14      1.23 o
  -5   8   0       64.36       62.03      1.70 o
  -4   8   0        6.36        8.74      1.12 o
  -3   8   0      247.47      255.57      6.34 o
  -2   8   0       34.82       29.30      1.70 o
  -1   8   0      113.19       94.74      2.73 o
   0   8   0      124.94      111.66      2.71 o
   1   8   0      150.79      155.27      2.52 o
   2   8   0       54.83       44.86      1.95 o
   3   8   0       23.86       18.17      1.09 o
   4   8   0        1.92        2.40      0.78 o
   5   8   0        0.48        1.26      0.90 o
   6   8   0       14.50       12.91      1.27 o
   7   8   0       10.54        8.50      1.05 o
   8   8   0        9.08        6.80      1.11 o
   9   8   0        0.57       -0.86      0.86 o
 -10   9   0        7.89        8.72      2.22 o
  -9   9   0        3.53        5.23      1.97 o
  -8   9   0        0.34        1.01      1.43 o
  -7   9   0        0.31        2.47      2.50 o
  -6   9   0       29.83       26.23      2.08 o
  -5   9   0        2.13        0.86      0.98 o
  -4   9   0       42.06       49.14      2.33 o
  -3   9   0       37.89       39.50      2.14 o
  -2   9   0      231.99      245.24      5.53 o
  -1   9   0      375.02      361.18      6.70 o
   0   9   0      117.18      114.00      2.68 o
   1   9   0       95.51       77.16      2.34 o
   2   9   0      101.07       97.58      2.76 o
   3   9   0       30.11       23.32      1.24 o
   4   9   0       45.35       40.11      1.63 o
   5   9   0       45.00       39.34      1.74 o
   6   9   0        1.81        1.40      1.07 o
   7   9   0        1.75        5.24      1.28 o
   8   9   0        0.00        0.76      1.14 o
 -10  10   0        3.22        2.63      1.83 o
  -9  10   0        5.79        3.40      1.81 o
  -8  10   0        5.58        8.51      2.68 o
  -7  10   0        5.01        4.14      3.60 o
  -6  10   0       13.36       14.71      1.71 o
  -5  10   0        8.49        7.80      1.60 o
  -4  10   0        1.05       -0.78      1.15 o
  -3  10   0       15.85       12.06      3.87 o
  -2  10   0        6.21       10.13      1.20 o
  -1  10   0       98.97      108.84      2.77 o
   0  10   0      105.76       94.20      2.52 o
   1  10   0        4.38        6.12      1.03 o
   2  10   0       83.05       79.02      2.58 o
   3  10   0        4.23        3.65      1.01 o
   4  10   0       14.38       14.37      1.29 o
   5  10   0       12.38        9.08      1.34 o
   6  10   0        0.28        1.97      1.11 o
   7  10   0        0.04       -0.64      1.02 o
  -9  11   0        6.90        5.37      1.77 o
  -8  11   0       13.27       12.53      2.02 o
  -7  11   0        0.38       -0.14      1.49 o
  -6  11   0       15.00       16.03      1.79 o
  -5  11   0       28.55       28.05      1.95 o
  -4  11   0       12.30        9.98      1.62 o
  -3  11   0       26.01       24.59      2.58 o
  -2  11   0       12.45       16.66      1.29 o
  -1  11   0       23.81       30.80      1.52 o
   0  11   0        2.93        3.54      0.77 o
   1  11   0        0.01       -0.73      0.73 o
   2  11   0        0.53        0.39      0.93 o
   3  11   0        0.36       -0.45      0.81 o
   4  11   0        0.01       -0.37      0.87 o
   5  11   0        0.85        0.35      1.04 o
   6  11   0        1.70        2.01      1.12 o
  -8  12   0        0.04       -0.95      1.92 o
  -7  12   0        0.99        0.74      1.69 o
  -6  12   0        0.10       -1.63      2.82 o
  -5  12   0        0.78        0.73      1.74 o
  -4  12   0        1.17        0.26      1.30 o
  -3  12   0        1.28        2.83      0.94 o
  -2  12   0        0.26        0.19      0.78 o
  -1  12   0        0.18        2.19      1.23 o
   0  12   0        1.23        2.36      0.81 o
   1  12   0        0.61        0.20      0.89 o
   2  12   0        0.51       -0.58      0.78 o
   3  12   0        0.54        1.59      1.28 o
   4  12   0        0.27       -0.41      1.04 o
   5  12   0        0.26        0.36      1.03 o
  -6  13   0        0.89        0.83      1.00 o
  -5  13   0        0.00       -0.61      1.66 o
  -4  13   0        0.53       -0.34      1.43 o
  -3  13   0        0.90        1.61      1.05 o
  -2  13   0        0.11       -0.02      1.13 o
  -1  13   0        1.23        2.98      1.52 o
   0  13   0       21.88       22.36      1.53 o
   1  13   0        4.60        3.76      1.11 o
   2  13   0        0.28       -0.59      0.77 o
   3  13   0        4.24        2.76      1.03 o
  -4  14   0        4.06        3.42      1.50 o
  -3  14   0        1.97        1.87      2.64 o
  -2  14   0        1.76        0.99      4.74 o
  -1  14   0        0.10       -0.45      0.84 o
   0  14   0       16.52       17.84      1.44 o
  -1 -14   1        3.09        3.17      1.17 o
   0 -14   1        0.09        0.51      1.18 o
   1 -14   1       27.95       30.65      3.05 o
   2 -14   1        1.61        3.65      1.92 o
   3 -14   1        3.36        0.91      2.63 o
   4 -14   1        2.20       -1.26      1.26 o
  -3 -13   1        8.60        8.07      1.26 o
  -2 -13   1        1.27        0.74      0.87 o
  -1 -13   1        4.03        5.30      1.27 o
   0 -13   1        0.01        1.47      0.90 o
   1 -13   1       26.63       29.35      2.36 o
   2 -13   1        1.59        1.58      1.39 o
   3 -13   1        0.45       -0.40      1.26 o
   4 -13   1        0.03        0.62      1.74 o
   5 -13   1        0.76       -0.08      0.92 o
   6 -13   1        1.26       -0.21      1.54 o
   7 -13   1        0.16       -0.62      1.14 o
  -5 -12   1        0.16       -0.19      0.98 o
  -4 -12   1        5.16        3.80      1.12 o
  -3 -12   1        0.38       -0.52      1.42 o
  -2 -12   1        4.87        4.30      0.91 o
  -1 -12   1       13.30       17.04      1.35 o
   0 -12   1        0.00       -0.22      0.73 o
   1 -12   1        0.58        1.73      1.11 o
   2 -12   1        1.77        0.92      0.97 o
   3 -12   1       18.05       18.32      2.73 o
   4 -12   1        3.99        4.64      1.91 o
   5 -12   1        0.89        0.66      1.42 o
   6 -12   1        2.91        2.58      1.95 o
   7 -12   1        1.07        2.13      1.45 o
   8 -12   1        0.29        0.93      2.54 o
  -6 -11   1        1.32        0.15      1.22 o
  -5 -11   1        3.23        0.82      1.07 o
  -4 -11   1        0.34       -0.72      0.89 o
  -3 -11   1        5.55        4.33      0.87 o
  -2 -11   1       15.42       15.25      1.06 o
  -1 -11   1        3.42        3.26      0.88 o
   0 -11   1        0.24        0.30      0.76 o
   1 -11   1        3.04        3.26      0.99 o
   2 -11   1       46.30       44.96      2.00 o
   3 -11   1       89.35       89.60      3.20 o
   4 -11   1       27.56       27.32      3.96 o
   5 -11   1       16.22       18.24      1.61 o
   6 -11   1        0.06       -1.10      1.10 o
   7 -11   1        0.44       -1.22      1.22 o
   8 -11   1        0.43       -0.64      2.30 o
   9 -11   1        9.08        4.36      2.22 o
  -7 -10   1        2.57        1.88      1.14 o
  -6 -10   1        2.98        2.99      1.16 o
  -5 -10   1        0.72        2.73      1.29 o
  -4 -10   1        4.06        1.86      0.93 o
  -3 -10   1        1.82        1.67      0.81 o
  -2 -10   1      109.84      126.14      2.85 o
  -1 -10   1      144.85      152.86      3.60 o
   0 -10   1        1.22       -0.43      0.49 o
   1 -10   1        0.04       -0.06      0.91 o
   2 -10   1       13.55       18.08      1.41 o
   3 -10   1       90.54       99.84      3.69 o
   4 -10   1      192.32      192.44      5.50 o
   5 -10   1        3.83        2.38      1.14 o
   6 -10   1        0.14       -0.17      1.17 o
   7 -10   1        5.37        5.28      1.58 o
   8 -10   1        1.25        3.84      2.78 o
   9 -10   1        5.19        7.21      1.93 o
  10 -10   1        1.56        3.28      1.83 o
  -8  -9   1        0.01        0.01      1.09 o
  -7  -9   1        0.87        1.67      1.13 o
  -6  -9   1        0.05       -0.74      0.89 o
  -5  -9   1       36.86       28.44      1.64 o
  -4  -9   1      149.48      128.76      3.05 o
  -3  -9   1      130.74      148.40      3.19 o
  -2  -9   1      263.83      258.31      5.37 o
  -1  -9   1        3.17        1.67      0.64 o
   0  -9   1       33.58       39.90      2.64 o
   1  -9   1       42.89       34.51      1.58 o
   2  -9   1       59.37       63.94      2.11 o
   3  -9   1       50.49       63.10      2.68 o
   4  -9   1        1.24        0.72      1.05 o
   5  -9   1       16.27       11.98      1.40 o
   6  -9   1        0.53       -0.39      1.54 o
   7  -9   1        1.16        3.23      1.42 o
   8  -9   1        3.73        4.33      1.69 o
   9  -9   1        0.87       -0.28      1.64 o
  10  -9   1        0.06        2.63      1.83 o
  -9  -8   1        1.03        2.09      1.02 o
  -8  -8   1        4.45        4.69      1.50 o
  -7  -8   1        0.01        0.12      0.76 o
  -6  -8   1        0.04       -0.67      0.67 o
  -5  -8   1       20.80       18.93      1.34 o
  -4  -8   1      104.56      100.36      2.53 o
  -3  -8   1      346.15      364.95      6.06 o
  -2  -8   1      420.08      395.11      7.11 o
  -1  -8   1       26.25       23.39      0.92 o
   0  -8   1        0.57       -0.06      0.58 o
   1  -8   1        0.37       -0.24      0.55 o
   2  -8   1       86.40       84.13      2.92 o
   3  -8   1       50.58       54.39      2.31 o
   4  -8   1        0.06       -0.04      0.52 o
   5  -8   1        6.80        2.89      1.83 o
   6  -8   1       47.08       50.05      2.81 o
   7  -8   1        6.50        8.93      1.72 o
   8  -8   1        0.02        1.31      1.48 o
   9  -8   1       47.33       37.53      4.52 o
  10  -8   1        9.21        8.99      2.27 o
  11  -8   1        2.53        1.78      1.92 o
 -10  -7   1        0.02        0.25      1.09 o
  -9  -7   1        6.38        4.39      1.34 o
  -8  -7   1        9.12       12.12      1.29 o
  -7  -7   1       29.77       22.28      1.42 o
  -6  -7   1        5.01        9.83      0.96 o
  -5  -7   1       22.17       18.13      1.02 o
  -4  -7   1       44.99       43.01      1.56 o
  -3  -7   1       50.57       43.15      1.43 o
  -2  -7   1        5.21        5.90      0.47 o
  -1  -7   1       12.10        9.88      0.56 o
   0  -7   1        2.54        3.84      0.82 o
   1  -7   1        2.31        0.63      0.65 o
   2  -7   1      132.84      148.32      4.96 o
   3  -7   1        0.37       -0.64      0.64 o
   4  -7   1      189.59      190.92      3.49 o
   5  -7   1        0.70        1.48      0.51 o
   6  -7   1       17.83       13.41      2.01 o
   7  -7   1        0.65       -1.22      1.22 o
   8  -7   1       47.90       54.15      3.49 o
   9  -7   1      127.72      128.46      5.68 o
  10  -7   1       22.62       18.95      2.68 o
  11  -7   1       26.95       24.72      2.97 o
 -10  -6   1        0.49        0.89      1.11 o
  -9  -6   1        0.00       -0.94      0.94 o
  -8  -6   1        2.30        3.45      1.04 o
  -7  -6   1        0.05        0.31      0.83 o
  -6  -6   1       10.37       10.13      0.96 o
  -5  -6   1        0.60       -0.54      0.54 o
  -4  -6   1       54.88       56.26      1.32 o
  -3  -6   1       34.83       41.98      1.21 o
  -2  -6   1       45.25       29.16      0.92 o
  -1  -6   1      603.62      673.98      9.11 o
   0  -6   1       27.71       21.09      0.98 o
   1  -6   1      341.44      379.35      7.23 o
   2  -6   1      707.62      855.53     17.53 o
   3  -6   1      323.31      276.29      6.28 o
   4  -6   1       61.46       51.98      1.33 o
   5  -6   1        9.36       11.44      0.66 o
   6  -6   1        0.01       -0.62      1.03 o
   7  -6   1       39.54       44.27      4.49 o
   8  -6   1       65.11       55.98      3.46 o
   9  -6   1       27.38       35.28      2.32 o
  10  -6   1       12.95       15.97      1.54 o
  11  -6   1        5.70        4.83      1.30 o
  12  -6   1       12.35       11.47      1.82 o
 -11  -5   1        0.20       -0.25      1.47 o
 -10  -5   1        0.96        1.55      1.23 o
  -9  -5   1       22.44       28.17      1.73 o
  -8  -5   1       76.47       85.91      2.77 o
  -7  -5   1        7.17       10.40      1.17 o
  -6  -5   1        4.33        4.04      0.76 o
  -5  -5   1       37.25       36.53      1.33 o
  -4  -5   1        5.88        1.90      0.42 o
  -3  -5   1       94.28      105.50      1.69 o
  -2  -5   1     1104.18     1170.43     14.30 o
  -1  -5   1      869.84      967.20     12.76 o
   0  -5   1        8.42        8.15      0.62 o
   1  -5   1      331.64      394.32      8.49 o
   2  -5   1     1520.27     1640.11     32.56 o
   3  -5   1      251.05      207.22      3.56 o
   4  -5   1      425.15      472.45      7.60 o
   5  -5   1       15.53       14.12      0.95 o
   6  -5   1       20.04       25.55      0.89 o
   7  -5   1       75.89       68.39      1.78 o
   8  -5   1       61.55       63.07      2.81 o
   9  -5   1        0.70       -0.50      1.10 o
  10  -5   1        6.62        5.62      1.31 o
  11  -5   1        1.14        0.46      2.30 o
  12  -5   1       15.38       15.87      2.40 o
 -11  -4   1        0.06        0.61      1.65 o
 -10  -4   1       15.70       14.38      1.91 o
  -9  -4   1      201.52      211.07      4.81 o
  -8  -4   1       65.50       86.13      2.72 o
  -7  -4   1       31.36       39.73      2.25 o
  -6  -4   1       53.80       54.75      1.73 o
  -5  -4   1       94.50       81.16      1.82 o
  -4  -4   1      347.20      392.35      5.22 o
  -3  -4   1        0.02        1.24      0.47 o
  -2  -4   1      155.47      121.94      1.61 o
  -1  -4   1      114.37      129.28      2.03 o
   0  -4   1        0.84        0.55      0.32 o
   1  -4   1      442.41      420.70     10.83 o
   2  -4   1     1310.74     1472.64     29.16 o
   3  -4   1      164.22      142.23      2.51 o
   4  -4   1      157.90      192.42      3.00 o
   5  -4   1        2.57        1.55      0.43 o
   6  -4   1        0.34        0.16      0.59 o
   7  -4   1        8.39        4.28      1.38 o
   8  -4   1        0.12        0.36      0.68 o
   9  -4   1       13.32       15.98      1.35 o
  10  -4   1        2.22       -0.98      0.98 o
  11  -4   1        0.43        0.94      1.13 o
  12  -4   1        1.65        4.07      1.48 o
 -11  -3   1        7.46        4.86      1.64 o
 -10  -3   1       29.83       26.51      2.34 o
  -9  -3   1       91.93      103.82      3.95 o
  -8  -3   1       62.85       59.75      2.86 o
  -7  -3   1      135.85      163.81      3.65 o
  -6  -3   1       55.65       65.15      1.47 o
  -5  -3   1        1.69        0.87      0.41 o
  -4  -3   1      858.34      873.25     10.85 o
  -3  -3   1        0.60       -0.37      0.37 o
  -2  -3   1     2115.89     2147.55     24.09 o
  -1  -3   1       61.80       97.70      1.43 o
   0  -3   1       13.21        7.86      0.64 o
   1  -3   1     1598.15     1429.96     31.11 o
   2  -3   1       88.27       65.96      1.26 o
   3  -3   1      240.92      232.67      3.00 o
   4  -3   1       84.28       80.58      1.78 o
   5  -3   1       66.77       76.27      3.38 o
   6  -3   1        0.50        2.90      0.73 o
   7  -3   1        4.17        2.99      0.73 o
   8  -3   1       76.15       77.45      2.56 o
   9  -3   1       15.09       16.52      1.43 o
  10  -3   1        0.22       -0.90      0.90 o
  11  -3   1        0.59        0.18      1.09 o
  12  -3   1        8.23        8.85      1.98 o
 -12  -2   1       35.70       35.11      2.72 o
 -11  -2   1       39.67       53.47      5.78 o
 -10  -2   1        5.44        3.26      1.51 o
  -9  -2   1       11.88        8.89      1.34 o
  -8  -2   1      116.80      103.46      2.56 o
  -7  -2   1        2.05        4.13      0.48 o
  -6  -2   1        0.68        0.98      0.40 o
  -5  -2   1        1.51        0.46      0.35 o
  -4  -2   1       35.55       28.33      0.77 o
  -3  -2   1       79.17      107.37      1.59 o
  -2  -2   1      233.88      364.86      4.35 o
  -1  -2   1      972.75     1126.28     12.08 o
   0  -2   1        1.79        4.04      0.34 o
   1  -2   1       28.72       22.79      0.77 o
   2  -2   1     7526.31     8372.49    100.34 o
   3  -2   1     2142.78     2144.90     29.64 o
   4  -2   1       16.13       21.22      1.44 o
   5  -2   1      221.48      224.55      3.37 o
   6  -2   1      485.48      450.06      6.36 o
   7  -2   1      339.57      348.02      5.60 o
   8  -2   1        0.09       -0.71      0.71 o
   9  -2   1        2.48        4.54      1.08 o
  10  -2   1        9.15       13.84      2.24 o
  11  -2   1        1.12       -0.95      0.95 o
  12  -2   1       10.05       14.26      2.32 o
 -12  -1   1        7.42        6.35      2.08 o
 -11  -1   1        0.22        2.97      1.56 o
 -10  -1   1       11.88        9.26      1.70 o
  -9  -1   1        0.69       -0.90      0.90 o
  -8  -1   1        2.08        3.51      0.59 o
  -7  -1   1       22.70       30.10      1.32 o
  -6  -1   1       15.70        6.96      0.86 o
  -5  -1   1       18.82       24.40      0.80 o
  -4  -1   1       25.80       14.22      0.60 o
  -3  -1   1     2277.87     2363.58     28.17 o
  -2  -1   1     6806.85     6762.76     71.55 o
  -1  -1   1      360.76      260.96      3.08 o
   0  -1   1       32.72       40.19      0.69 o
   1  -1   1        6.93        1.98      0.30 o
   2  -1   1      985.96     1014.59     13.14 o
   3  -1   1       22.38       16.00      0.54 o
   4  -1   1       15.02       20.97      0.64 o
   5  -1   1      236.84      287.78      3.92 o
   6  -1   1      163.12      165.56      2.58 o
   7  -1   1       53.49       42.76      1.33 o
   8  -1   1      132.98      123.97      3.39 o
   9  -1   1       80.39       86.36      2.66 o
  10  -1   1        1.58        2.65      1.25 o
  11  -1   1        0.30       -0.85      1.69 o
  12  -1   1        0.04       -1.06      2.44 o
 -12   0   1        3.38        3.93      3.36 o
 -11   0   1        3.56        6.52      1.65 o
 -10   0   1       24.83       25.30      2.16 o
  -9   0   1        7.02       10.03      1.02 o
  -8   0   1       52.79       48.90      1.50 o
  -7   0   1       56.21       81.64      1.77 o
  -6   0   1      192.45      215.23      3.23 o
  -5   0   1      232.72      236.73      3.59 o
  -4   0   1        4.12        2.09      0.58 o
  -3   0   1       65.17       86.63      1.48 o
  -2   0   1     2418.07     2961.70     40.48 o
  -1   0   1      952.66      933.71     14.48 o
   1   0   1     4304.27     4187.60    145.61 o
   2   0   1     9884.18    11052.34    182.39 o
   3   0   1       27.49       11.37      0.46 o
   4   0   1      434.48      365.72      4.76 o
   5   0   1      191.67      188.01      2.79 o
   6   0   1       21.11       17.38      0.74 o
   7   0   1      129.27      130.86      2.32 o
   8   0   1      168.41      173.23      3.44 o
   9   0   1        1.10        2.33      0.97 o
  10   0   1        9.62       13.40      1.81 o
  11   0   1        0.16       -0.64      1.40 o
  12   0   1        1.57        1.95      1.84 o
 -12   1   1        0.06        0.42      2.55 o
 -11   1   1        6.09        7.89      2.07 o
 -10   1   1        0.58       -0.06      0.91 o
  -9   1   1        8.84        4.52      0.92 o
  -8   1   1        0.00        0.25      0.66 o
  -7   1   1      232.34      289.49      4.51 o
  -6   1   1      710.89      702.06      8.91 o
  -5   1   1      392.89      400.90      5.26 o
  -4   1   1      139.07      171.83      2.65 o
  -3   1   1       63.15       58.21      1.74 o
  -2   1   1     7740.67     7176.18    116.74 o
  -1   1   1     7311.92     7032.16     97.77 o
   0   1   1        2.56       -1.20      1.20 o
   1   1   1     3281.27     3114.59     37.18 o
   2   1   1     4020.76     4216.69     49.86 o
   3   1   1      934.71      988.73     12.01 o
   4   1   1      455.05      368.70      5.15 o
   5   1   1      101.29       87.80      1.73 o
   6   1   1       53.98       60.47      1.38 o
   7   1   1      125.52      156.09      2.99 o
   8   1   1        2.95        0.49      0.59 o
   9   1   1        0.01        0.63      1.22 o
  10   1   1       68.79       76.34      3.73 o
  11   1   1       22.71       26.44      2.41 o
  12   1   1        5.33        6.89      1.87 o
 -12   2   1        8.62        8.37      2.04 o
 -11   2   1        0.20        0.91      1.02 o
 -10   2   1        2.98        4.05      1.03 o
  -9   2   1        0.37        0.19      0.80 o
  -8   2   1       59.19       72.24      2.41 o
  -7   2   1        9.13        7.64      0.71 o
  -6   2   1       44.00       48.77      1.26 o
  -5   2   1      180.45      170.27      2.71 o
  -4   2   1      568.13      549.40      7.36 o
  -3   2   1     2032.17     1909.49     24.45 o
  -2   2   1     3893.30     4187.03     57.83 o
  -1   2   1       28.22       58.05      2.76 o
   0   2   1       67.75       46.31      1.56 o
   1   2   1     1392.99     1279.51     16.43 o
   2   2   1     1372.10     1530.47     18.38 o
   3   2   1       92.08      130.68      1.83 o
   4   2   1      110.87       70.69      1.27 o
   5   2   1       22.66       29.37      1.02 o
   6   2   1        7.61        6.58      0.60 o
   7   2   1       49.95       50.66      1.50 o
   8   2   1        1.85        1.49      0.79 o
   9   2   1        6.62        7.27      1.44 o
  10   2   1      100.43      114.98      5.32 o
  11   2   1       22.61       25.37      2.46 o
  12   2   1        0.07       -1.29      1.39 o
 -12   3   1        3.04        0.64      1.19 o
 -11   3   1        0.05       -0.93      0.93 o
 -10   3   1        3.97        6.28      1.16 o
  -9   3   1       26.83       31.30      1.77 o
  -8   3   1      208.82      209.22      4.88 o
  -7   3   1      208.05      191.52      4.03 o
  -6   3   1        0.16        0.12      0.37 o
  -5   3   1       14.45       13.31      0.57 o
  -4   3   1       57.39       46.31      0.97 o
  -3   3   1      218.50      215.79      4.10 o
  -2   3   1     1139.20      898.43     22.16 o
  -1   3   1     3272.48     2940.12     70.63 o
   0   3   1       41.73       30.32      1.09 o
   1   3   1     1636.80     1546.09     21.52 o
   2   3   1      291.92      311.49      4.01 o
   3   3   1     3492.52     3753.30     41.76 o
   4   3   1      604.60      653.17      9.37 o
   5   3   1       80.13       70.59      1.38 o
   6   3   1        0.17       -0.51      0.51 o
   7   3   1        0.25       -0.22      0.65 o
   8   3   1        6.63        2.77      0.81 o
   9   3   1        0.86       -0.24      1.07 o
  10   3   1        2.49        2.37      2.17 o
  11   3   1       38.89       40.04      3.46 o
 -12   4   1        0.55        0.60      1.04 o
 -11   4   1        0.10        0.11      0.94 o
 -10   4   1       18.55       23.34      1.54 o
  -9   4   1        8.58        6.67      1.13 o
  -8   4   1        3.20        3.95      0.90 o
  -7   4   1       40.66       49.75      1.84 o
  -6   4   1      137.54      138.64      2.50 o
  -5   4   1        3.73        4.09      0.36 o
  -4   4   1       44.98       41.28      1.37 o
  -3   4   1     1831.68     1824.10     31.21 o
  -2   4   1      168.98      170.08      5.69 o
  -1   4   1       12.23        3.96      4.14 o
   0   4   1        3.35        2.33      0.40 o
   1   4   1      283.39      255.82      3.61 o
   2   4   1     1055.79     1056.30     13.77 o
   3   4   1     2451.39     2904.02     32.58 o
   4   4   1      138.67      105.09      1.76 o
   5   4   1      150.43      143.73      2.64 o
   6   4   1        0.54        0.20      0.57 o
   7   4   1        4.28        2.59      0.85 o
   8   4   1        0.13       -0.66      0.83 o
   9   4   1        3.92        4.80      1.68 o
  10   4   1        1.25        2.92      1.76 o
  11   4   1       22.01       21.94      4.23 o
 -12   5   1        3.56        4.31      1.10 o
 -11   5   1        2.83        4.65      1.14 o
 -10   5   1      108.25      128.23      3.39 o
  -9   5   1        0.01       -0.85      1.52 o
  -8   5   1        0.16       -0.65      0.85 o
  -7   5   1       68.86       66.40      1.67 o
  -6   5   1        1.68        1.02      0.63 o
  -5   5   1       34.74       40.68      1.40 o
  -4   5   1      425.60      386.47      7.15 o
  -3   5   1     2588.68     2743.82     66.37 o
  -2   5   1      224.59      257.36     10.51 o
  -1   5   1      413.56      338.20      9.14 o
   0   5   1       21.11       20.20      0.92 o
   1   5   1       10.20       10.86      0.45 o
   2   5   1       23.46       18.03      0.73 o
   3   5   1      318.81      311.73      4.60 o
   4   5   1      246.97      257.08      3.70 o
   5   5   1       20.76       16.95      1.18 o
   6   5   1       24.37       25.19      1.25 o
   7   5   1        5.08        4.20      0.94 o
   8   5   1        5.81        8.12      1.16 o
   9   5   1        8.64        9.36      1.54 o
  10   5   1        0.69        3.27      1.23 o
  11   5   1        0.28       -1.76      1.76 o
 -12   6   1        0.74       -0.07      1.49 o
 -11   6   1        9.03       12.82      2.15 o
 -10   6   1      124.71      149.31      4.51 o
  -9   6   1        1.35       -1.26      3.83 o
  -8   6   1       28.56       31.89      2.67 o
  -7   6   1       10.15       11.56      1.72 o
  -6   6   1        1.41        0.42      1.05 o
  -5   6   1      163.08      181.94      3.86 o
  -4   6   1        0.10       -0.75      0.75 o
  -3   6   1        3.12        6.55      1.12 o
  -2   6   1        4.55        2.33      0.91 o
  -1   6   1      274.58      255.87      8.26 o
   0   6   1        2.35        9.13      0.72 o
   1   6   1        1.44        2.83      0.36 o
   2   6   1      289.57      285.49      4.26 o
   3   6   1      202.77      198.80      3.99 o
   4   6   1       17.03       20.12      0.89 o
   5   6   1       37.60       42.54      1.40 o
   6   6   1        7.11        4.91      0.83 o
   7   6   1        2.66        3.80      0.97 o
   8   6   1       11.92       13.12      1.30 o
   9   6   1        9.28        7.22      1.40 o
  10   6   1        2.87        3.13      1.21 o
 -11   7   1        7.81        9.05      2.85 o
 -10   7   1        0.55        6.45      1.77 o
  -9   7   1       29.63       36.61      5.94 o
  -8   7   1        0.48       -1.02      1.47 o
  -7   7   1        0.12       -0.90      1.17 o
  -6   7   1        0.95        3.16      1.17 o
  -5   7   1        2.28        0.34      0.57 o
  -4   7   1      102.96       96.16      3.85 o
  -3   7   1      101.11      102.70      4.01 o
  -2   7   1       60.28       71.72      5.30 o
  -1   7   1        3.12       12.16      1.39 o
   0   7   1       39.58       33.51      1.29 o
   1   7   1       72.57       76.88      1.46 o
   2   7   1        0.66       -0.38      0.41 o
   3   7   1       46.08       32.92      1.47 o
   4   7   1        1.67        1.02      0.68 o
   5   7   1       68.17       64.15      1.69 o
   6   7   1        0.12       -0.38      0.65 o
   7   7   1       18.70       15.73      1.27 o
   8   7   1       19.75       17.79      1.48 o
   9   7   1        1.40        1.34      1.00 o
 -11   8   1       16.17       17.13      2.19 o
 -10   8   1        3.86        8.03      1.86 o
  -9   8   1       30.06       32.94      2.96 o
  -8   8   1        0.39       -1.20      1.46 o
  -7   8   1        5.02        8.90      1.70 o
  -6   8   1       11.97        9.21      2.74 o
  -5   8   1      121.02      140.91      3.24 o
  -4   8   1        0.01        1.48      1.14 o
  -3   8   1        0.47        0.51      0.96 o
  -2   8   1       15.17       10.98      2.44 o
  -1   8   1      221.78      205.95      5.36 o
   0   8   1       40.20       26.07      1.18 o
   1   8   1      599.01      576.08      7.56 o
   2   8   1      112.55      111.92      2.88 o
   3   8   1        3.92        5.78      1.12 o
   4   8   1       32.17       32.68      1.45 o
   5   8   1        0.46        0.67      0.79 o
   6   8   1        7.31        9.27      1.27 o
   7   8   1       22.18       20.35      1.77 o
   8   8   1        4.46        1.46      1.08 o
   9   8   1        0.49        1.59      0.93 o
 -10   9   1        2.20        3.01      1.64 o
  -9   9   1        0.04        0.95      1.38 o
  -8   9   1        3.73        4.89      1.74 o
  -7   9   1        0.01        0.66      1.42 o
  -6   9   1        0.32       -0.18      1.10 o
  -5   9   1      128.50      122.24      4.32 o
  -4   9   1       26.75       28.69      2.35 o
  -3   9   1      178.12      191.92      9.68 o
  -2   9   1      418.53      445.68     10.44 o
  -1   9   1      553.08      548.34      8.75 o
   0   9   1        7.71        6.30      1.31 o
   1   9   1      217.59      238.30      5.79 o
   2   9   1       10.93       13.81      1.22 o
   3   9   1        3.56        1.71      0.92 o
   4   9   1        0.68       -0.81      0.81 o
   5   9   1        1.02        0.19      1.01 o
   6   9   1        1.84        1.54      1.00 o
   7   9   1        0.73        1.32      1.17 o
   8   9   1        0.01        0.57      1.15 o
 -10  10   1        0.44       -0.12      1.39 o
  -9  10   1        6.02        6.51      1.60 o
  -8  10   1        3.16        3.95      1.41 o
  -7  10   1        0.01       -0.93      1.27 o
  -6  10   1       11.36        8.68      1.83 o
  -5  10   1        0.08       -0.84      0.88 o
  -4  10   1        0.71       -1.01      1.01 o
  -3  10   1        3.98        3.40      1.12 o
  -2  10   1      116.10      131.81      3.40 o
  -1  10   1      302.85      315.41      5.67 o
   0  10   1        1.57       -0.85      0.85 o
   1  10   1        4.28        5.11      0.96 o
   2  10   1       40.75       36.78      1.77 o
   3  10   1        1.98        0.60      0.79 o
   4  10   1        2.75        0.95      0.90 o
   5  10   1        0.01        1.12      1.41 o
   6  10   1        0.54        1.10      1.10 o
   7  10   1        1.32        0.80      1.12 o
  -9  11   1        7.09        9.57      1.72 o
  -8  11   1        2.19        1.32      2.01 o
  -7  11   1       16.92       17.36      1.75 o
  -6  11   1        1.67        3.91      2.19 o
  -5  11   1       34.38       26.98      2.21 o
  -4  11   1        0.34       -0.99      0.99 o
  -3  11   1        0.23       -0.38      0.93 o
  -2  11   1       23.25       26.09      1.47 o
  -1  11   1        3.70        4.30      0.96 o
   0  11   1        0.06        1.34      0.70 o
   1  11   1        1.56        0.17      0.85 o
   2  11   1        0.47        0.64      0.99 o
   3  11   1        0.03       -0.77      0.77 o
   4  11   1        0.17        0.06      0.91 o
   5  11   1        0.37        0.82      0.97 o
   6  11   1        0.29       -0.99      0.99 o
  -8  12   1        5.01        7.36      1.55 o
  -7  12   1        2.42        0.54      1.16 o
  -6  12   1        0.29       -0.49      1.00 o
  -5  12   1        0.62        1.96      1.84 o
  -4  12   1        1.36        0.10      1.60 o
  -3  12   1        1.96        1.88      0.94 o
  -2  12   1        0.02        0.40      0.81 o
  -1  12   1        1.45        2.65      1.20 o
   0  12   1        3.34        2.23      1.18 o
   1  12   1        2.73        4.53      1.16 o
   2  12   1       14.36       17.42      2.38 o
   3  12   1        0.97        0.90      0.90 o
   4  12   1        0.24        0.26      0.92 o
  -6  13   1        5.51        5.52      2.03 o
  -5  13   1        0.07       -2.23      2.23 o
  -4  13   1        0.06        0.80      1.34 o
  -3  13   1        0.06       -0.13      0.88 o
  -2  13   1        9.70       13.09      1.87 o
  -1  13   1        0.03        2.60      1.53 o
   0  13   1        7.74        3.65      1.06 o
   1  13   1        4.05        6.46      1.22 o
   2  13   1        2.67        3.16      1.43 o
   3  13   1        0.45       -0.82      0.82 o
  -2  14   1        0.07       -0.73      1.55 o
  -1  14   1        4.08        3.55      1.54 o
  -1 -14   2        2.12        2.67      0.89 o
   0 -14   2       11.96       12.10      1.60 o
   1 -14   2        2.16        1.49      0.98 o
   2 -14   2        0.01        0.07      1.55 o
   3 -14   2        0.71       -1.11      2.40 o
   4 -14   2        0.02        0.43      2.48 o
   5 -14   2        0.00       -0.13      1.11 o
  -3 -13   2        3.78        3.27      1.30 o
  -2 -13   2        0.29       -0.28      0.80 o
  -1 -13   2        0.69        1.43      1.09 o
   0 -13   2        2.89        3.38      1.04 o
   1 -13   2        2.29        3.00      0.98 o
   2 -13   2        9.76       13.66      2.24 o
   3 -13   2        0.88        1.46      1.66 o
   4 -13   2        0.51       -1.07      1.60 o
   5 -13   2        0.27        0.85      0.98 o
   6 -13   2        0.41       -1.16      1.16 o
   7 -13   2        0.92       -0.02      1.23 o
  -5 -12   2        1.57        1.85      1.04 o
  -4 -12   2        1.48        1.59      0.95 o
  -3 -12   2        1.18        2.16      0.92 o
  -2 -12   2        1.51        3.05      0.87 o
  -1 -12   2        3.76        1.42      1.39 o
   0 -12   2        0.07        1.98      0.90 o
   1 -12   2        4.76        6.17      0.96 o
   2 -12   2       23.43       21.11      2.55 o
   3 -12   2        4.99        7.19      1.56 o
   4 -12   2        2.37        3.64      1.91 o
   5 -12   2        0.15       -1.02      1.13 o
   6 -12   2        3.26        2.26      4.75 o
   7 -12   2        3.43        1.42      2.04 o
   8 -12   2        0.08       -0.03      1.42 o
  -6 -11   2        1.05        1.97      1.15 o
  -5 -11   2       16.13       15.94      1.77 o
  -4 -11   2        4.39        1.78      0.91 o
  -3 -11   2        7.63        7.43      1.03 o
  -2 -11   2       19.06       17.58      1.18 o
  -1 -11   2        6.19        4.40      1.04 o
   0 -11   2        0.87        0.41      0.75 o
   1 -11   2       31.84       33.74      1.75 o
   2 -11   2      109.81      105.74      3.16 o
   3 -11   2       70.27       85.00      3.13 o
   4 -11   2      104.83      114.07      7.75 o
   5 -11   2        0.00        0.77      1.15 o
   6 -11   2        1.52        1.00      1.63 o
   7 -11   2        4.62       -0.35      1.40 o
   8 -11   2        0.51       -0.70      1.51 o
   9 -11   2        0.67        1.08      1.56 o
  -7 -10   2        0.08       -0.09      1.11 o
  -6 -10   2        9.33        6.05      1.45 o
  -5 -10   2        6.08        6.41      1.14 o
  -4 -10   2        0.85        1.43      0.93 o
  -3 -10   2       28.74       28.88      1.88 o
  -2 -10   2       90.92       97.35      2.59 o
  -1 -10   2       27.81       23.39      1.41 o
   0 -10   2        9.62        8.93      0.82 o
   1 -10   2        0.12        0.36      0.81 o
   2 -10   2        2.99        2.62      0.94 o
   3 -10   2      348.40      369.67      6.96 o
   4 -10   2      101.45      110.26      5.07 o
   5 -10   2       64.60       66.27      7.96 o
   6 -10   2        8.37        5.82      1.47 o
   7 -10   2       20.88       18.71      2.79 o
   8 -10   2        6.19        5.82      1.87 o
   9 -10   2        0.68       -0.13      1.65 o
  10 -10   2        0.03       -1.59      1.59 o
  -8  -9   2        0.11       -0.77      1.07 o
  -7  -9   2        3.80        6.79      1.24 o
  -6  -9   2        4.23        2.44      1.06 o
  -5  -9   2        4.42        4.96      1.08 o
  -4  -9   2        9.74       14.11      1.36 o
  -3  -9   2      374.09      374.95      6.86 o
  -2  -9   2       25.97       33.63      1.87 o
  -1  -9   2       30.23       34.58      1.33 o
   0  -9   2       23.98       21.47      0.88 o
   1  -9   2       32.13       38.46      1.62 o
   2  -9   2        1.18        1.73      0.79 o
   3  -9   2       36.94       36.49      2.22 o
   4  -9   2       54.07       67.95      1.79 o
   5  -9   2       56.22       55.45      2.83 o
   6  -9   2        0.00        0.26      1.13 o
   7  -9   2       26.29       23.79      2.30 o
   8  -9   2        9.31       13.17      4.03 o
   9  -9   2        1.92        0.57      1.64 o
  10  -9   2        0.24        1.33      2.42 o
  -9  -8   2       11.99       14.26      1.35 o
  -8  -8   2        0.11        0.65      0.90 o
  -7  -8   2        9.44        6.22      0.97 o
  -6  -8   2        6.53        4.39      0.83 o
  -5  -8   2       69.99       68.20      2.99 o
  -4  -8   2      112.25      135.81      3.25 o
  -3  -8   2       66.94       75.64      2.19 o
  -2  -8   2       17.50       15.03      1.11 o
  -1  -8   2       70.10       79.81      1.72 o
   0  -8   2        3.50        1.51      0.38 o
   1  -8   2      237.98      244.46      5.28 o
   2  -8   2       27.57       34.88      1.61 o
   3  -8   2        0.24        5.11      0.94 o
   4  -8   2        0.55        1.13      0.48 o
   5  -8   2       36.39       27.90      2.04 o
   6  -8   2       13.09       12.41      1.72 o
   7  -8   2       13.81       11.94      1.98 o
   8  -8   2       24.24       29.55      4.55 o
   9  -8   2        8.29       13.09      2.33 o
  10  -8   2        0.05       -2.15      2.66 o
  11  -8   2        0.54        1.06      1.90 o
 -10  -7   2        2.49        2.93      1.21 o
  -9  -7   2        6.98        9.24      1.27 o
  -8  -7   2        5.38        6.60      1.20 o
  -7  -7   2        9.98       14.67      1.21 o
  -6  -7   2        6.25        8.24      0.92 o
  -5  -7   2       48.48       45.65      1.55 o
  -4  -7   2        0.19        1.18      0.72 o
  -3  -7   2        0.86        1.57      0.62 o
  -2  -7   2        4.81        4.85      0.45 o
  -1  -7   2        1.00        3.36      0.54 o
   0  -7   2      661.42      650.44      9.64 o
   1  -7   2       45.14       33.80      1.72 o
   2  -7   2      275.77      286.42      6.68 o
   3  -7   2       88.18       86.05      2.71 o
   4  -7   2       64.42       83.09      1.86 o
   5  -7   2       18.40       19.70      1.64 o
   6  -7   2      183.51      174.75      9.26 o
   7  -7   2       14.69       12.06      1.98 o
   8  -7   2       77.94       88.30      4.48 o
   9  -7   2       32.07       35.64      3.37 o
  10  -7   2        6.05        8.28      2.29 o
  11  -7   2        2.51        4.55      2.16 o
 -10  -6   2        0.22       -0.56      1.42 o
  -9  -6   2        0.61        0.41      0.96 o
  -8  -6   2        0.35        0.60      0.91 o
  -7  -6   2       60.66       56.12      2.16 o
  -6  -6   2       55.64       52.04      1.76 o
  -5  -6   2       90.32       82.66      2.07 o
  -4  -6   2      317.33      320.77      4.89 o
  -3  -6   2      176.78      174.89      2.82 o
  -2  -6   2      311.49      322.69      4.37 o
  -1  -6   2        0.69       -0.18      0.47 o
   0  -6   2       34.45       28.10      1.50 o
   1  -6   2      120.11      190.69      3.63 o
   2  -6   2      107.87      100.56      2.89 o
   3  -6   2      353.28      369.14      6.42 o
   4  -6   2       71.63       71.35      2.14 o
   5  -6   2       19.06       23.51      1.48 o
   6  -6   2      126.95      136.85      6.47 o
   7  -6   2        6.91        7.56      1.69 o
   8  -6   2       84.28       88.13      2.80 o
   9  -6   2       18.58       19.27      1.51 o
  10  -6   2        0.28       -1.46      1.46 o
  11  -6   2       12.84       13.84      2.30 o
  12  -6   2        5.63        5.83      1.38 o
 -11  -5   2        0.45        1.82      1.62 o
 -10  -5   2        0.35        1.98      1.47 o
  -9  -5   2       16.79       19.89      1.52 o
  -8  -5   2        0.15       -0.12      1.10 o
  -7  -5   2        0.74        1.05      0.93 o
  -6  -5   2       15.15       13.29      1.04 o
  -5  -5   2      109.05      100.11      2.28 o
  -4  -5   2        2.54        3.84      0.47 o
  -3  -5   2      107.89      141.52      2.19 o
  -2  -5   2      189.47      206.03      2.71 o
  -1  -5   2     3463.67     3764.18     48.17 o
   0  -5   2     2123.08     2350.49     30.29 o
   1  -5   2     2934.92     2961.37     50.40 o
   2  -5   2     1022.26     1031.24     20.77 o
   3  -5   2        8.77        9.99      0.54 o
   4  -5   2       79.79       72.14      1.55 o
   5  -5   2       42.67       43.10      2.42 o
   6  -5   2      138.86      139.61      2.75 o
   7  -5   2        6.73        8.48      1.15 o
   8  -5   2       31.73       35.80      2.19 o
   9  -5   2       38.07       43.18      3.66 o
  10  -5   2        6.72        9.28      1.25 o
  11  -5   2        0.42        0.31      1.87 o
  12  -5   2        0.20        0.86      1.54 o
 -11  -4   2        1.19        2.74      3.79 o
 -10  -4   2        0.04        0.59      1.40 o
  -9  -4   2       50.41       56.60      3.16 o
  -8  -4   2      111.73      115.32      4.85 o
  -7  -4   2      136.40      140.03      3.13 o
  -6  -4   2      459.41      465.34      7.38 o
  -5  -4   2      331.84      379.55      5.23 o
  -4  -4   2       57.84       49.52      1.20 o
  -3  -4   2        0.09        0.02      0.39 o
  -2  -4   2      698.96      679.64      7.89 o
  -1  -4   2      375.24      396.47      5.37 o
   0  -4   2      763.36      718.46      9.50 o
   1  -4   2      180.00      168.44      3.88 o
   2  -4   2        1.50        0.22      0.39 o
   3  -4   2        5.90        3.92      0.33 o
   4  -4   2      247.78      279.42      4.25 o
   5  -4   2      310.89      332.64      5.27 o
   6  -4   2      268.91      254.25      4.18 o
   7  -4   2        0.66        0.27      0.64 o
   8  -4   2        5.29        6.01      0.96 o
   9  -4   2        8.89        4.72      2.63 o
  10  -4   2       11.44       14.44      1.71 o
  11  -4   2        0.03       -0.62      1.05 o
  12  -4   2        0.38       -0.21      1.35 o
 -11  -3   2        0.25        2.80      1.51 o
 -10  -3   2        1.70        0.38      1.79 o
  -9  -3   2       31.42       24.32      1.61 o
  -8  -3   2      155.54      158.88      3.83 o
  -7  -3   2       29.00       25.94      1.56 o
  -6  -3   2       23.53       13.94      1.05 o
  -5  -3   2       46.77       52.40      1.17 o
  -4  -3   2      444.18      497.08      6.05 o
  -3  -3   2        0.69        2.51      0.28 o
  -2  -3   2      347.10      319.33      3.87 o
  -1  -3   2        4.35        4.99      0.26 o
   0  -3   2     2612.62     2849.20     43.10 o
   1  -3   2       69.28       84.60      1.72 o
   2  -3   2     1192.92     1163.01     16.12 o
   3  -3   2      988.56     1034.74     14.47 o
   4  -3   2      713.79      727.47     10.38 o
   5  -3   2        0.05        0.11      0.38 o
   6  -3   2      775.43      789.12     14.22 o
   7  -3   2      100.20      106.51      2.92 o
   8  -3   2        1.70       -0.23      0.74 o
   9  -3   2       10.14       10.83      1.24 o
  10  -3   2        0.27        0.22      1.03 o
  11  -3   2        4.01        4.97      1.32 o
  12  -3   2        3.22        3.70      1.71 o
 -12  -2   2        5.70        3.07      2.05 o
 -11  -2   2       11.95       14.27      2.02 o
 -10  -2   2        3.21        5.61      2.10 o
  -9  -2   2       10.39        6.65      1.36 o
  -8  -2   2       11.78       14.41      1.51 o
  -7  -2   2        0.19        0.42      0.50 o
  -6  -2   2        1.67        3.55      0.46 o
  -5  -2   2      652.92      734.03      9.92 o
  -4  -2   2       28.10       34.88      1.12 o
  -3  -2   2      680.82      748.13      8.72 o
  -2  -2   2      682.68      543.19      6.34 o
  -1  -2   2       15.76        8.09      0.39 o
   0  -2   2     1058.25     1145.53     14.62 o
   1  -2   2      111.29       88.63      1.43 o
   2  -2   2     1311.62     1391.81     17.86 o
   3  -2   2        1.82        6.01      0.63 o
   4  -2   2      628.52      651.36      9.70 o
   5  -2   2      199.78      215.01      3.86 o
   6  -2   2        1.66        4.81      0.71 o
   7  -2   2       37.20       34.82      1.47 o
   8  -2   2       55.86       47.39      2.05 o
   9  -2   2        0.26        2.46      1.05 o
  10  -2   2       13.78       14.57      1.46 o
  11  -2   2        5.47        5.49      1.49 o
  12  -2   2        2.30        1.67      1.78 o
 -12  -1   2        6.77        6.39      1.70 o
 -11  -1   2       14.19       19.41      2.12 o
 -10  -1   2       11.87       10.06      1.78 o
  -9  -1   2       33.85       43.75      2.13 o
  -8  -1   2        1.38        2.35      0.59 o
  -7  -1   2       67.91       72.88      1.53 o
  -6  -1   2     1436.92     1428.02     17.54 o
  -5  -1   2       47.44       54.03      1.21 o
  -4  -1   2      509.59      478.83      6.18 o
  -3  -1   2        0.68        8.79      0.43 o
  -2  -1   2     1951.87     2134.00     25.35 o
  -1  -1   2     1892.83     2312.11     29.29 o
   0  -1   2      825.46      827.48     10.69 o
   1  -1   2     4806.88     5070.53     64.68 o
   2  -1   2    11268.50    12015.41    165.81 o
   3  -1   2      585.12      634.22      7.79 o
   4  -1   2     1461.00     1549.02     18.59 o
   5  -1   2     1143.67     1293.44     15.77 o
   6  -1   2      225.31      232.96      3.68 o
   7  -1   2       48.20       55.94      1.45 o
   8  -1   2        7.51        9.70      1.07 o
   9  -1   2        0.06       -0.80      0.80 o
  10  -1   2        4.49        3.98      1.22 o
  11  -1   2        5.52        9.00      2.07 o
  12  -1   2        0.25       -1.95      1.95 o
 -12   0   2        0.23       -0.59      3.23 o
 -11   0   2        3.22        1.21      1.72 o
 -10   0   2        0.07       -1.12      1.12 o
  -9   0   2        5.13        5.21      0.90 o
  -8   0   2        2.98        2.27      0.65 o
  -7   0   2       68.89       75.13      1.56 o
  -6   0   2      160.33      174.85      2.74 o
  -5   0   2      378.27      353.82      5.30 o
  -4   0   2     2597.39     2794.95     35.56 o
  -3   0   2       16.25       23.32      0.83 o
  -2   0   2    13189.35    13946.20    260.64 o
  -1   0   2      427.51      454.38      5.71 o
   0   0   2        3.26        1.37      0.26 o
   1   0   2     2111.75     2158.92     32.46 o
   2   0   2      693.63      653.65      9.22 o
   3   0   2     1989.10     2208.71     28.26 o
   4   0   2      814.06      748.18      8.74 o
   5   0   2        7.04        5.26      0.43 o
   6   0   2      227.19      200.14      3.17 o
   7   0   2        0.47        0.83      0.51 o
   8   0   2        0.74       -0.64      0.64 o
   9   0   2       42.44       48.81      3.29 o
  10   0   2       15.98       19.88      2.76 o
  11   0   2       17.90       22.35      2.23 o
  12   0   2        2.33       -1.39      1.39 o
 -12   1   2        3.08        2.59      1.70 o
 -11   1   2        0.16       -0.59      1.61 o
 -10   1   2        4.23        4.27      1.41 o
  -9   1   2       17.97       25.63      1.83 o
  -8   1   2       45.54       38.89      1.35 o
  -7   1   2        2.21        2.96      0.66 o
  -6   1   2       26.72       37.49      1.10 o
  -5   1   2     1372.31     1461.41     17.86 o
  -4   1   2       11.19        5.48      0.46 o
  -3   1   2     2734.39     2943.14     35.16 o
  -2   1   2      219.14      208.43      2.96 o
  -1   1   2     7906.68     8490.47    108.35 o
   0   1   2       23.93       49.79      0.85 o
   1   1   2     4990.18     4816.64     57.23 o
   2   1   2     1282.94     1095.09     14.16 o
   3   1   2     1546.25     1692.58     20.31 o
   4   1   2       51.52       55.01      1.13 o
   5   1   2        5.06        0.78      0.38 o
   6   1   2      117.89      104.66      1.82 o
   7   1   2       24.66       25.81      0.98 o
   8   1   2        0.00       -0.60      0.60 o
   9   1   2       40.86       53.56      2.93 o
  10   1   2        5.12        9.42      1.83 o
  11   1   2       44.35       39.32      2.78 o
  12   1   2        0.32       -0.25      2.11 o
 -12   2   2        4.95        2.89      4.22 o
 -11   2   2        0.96        0.26      1.00 o
 -10   2   2       14.58       13.40      1.32 o
  -9   2   2        4.75        5.33      1.03 o
  -8   2   2       55.60       51.97      1.91 o
  -7   2   2      119.44      126.93      2.44 o
  -6   2   2      389.82      382.07      5.54 o
  -5   2   2       84.88       57.94      1.38 o
  -4   2   2      748.33      742.45      9.81 o
  -3   2   2       69.13      123.91      1.82 o
  -2   2   2     1719.32     1449.97     20.14 o
  -1   2   2       32.71       29.12      0.75 o
   0   2   2    10481.06     9895.48    168.54 o
   1   2   2      942.25      858.95     11.13 o
   2   2   2      165.47      149.92      2.09 o
   3   2   2       17.22        8.49      0.42 o
   4   2   2       38.10       37.45      0.91 o
   5   2   2       23.33       17.98      0.69 o
   6   2   2       83.49       56.33      1.79 o
   7   2   2       43.93       37.28      1.28 o
   8   2   2        3.07        4.97      0.91 o
   9   2   2      290.49      357.57      7.29 o
  10   2   2        0.76        3.56      1.97 o
  11   2   2       44.56       41.98      2.92 o
  12   2   2        2.42       -0.29      2.49 o
 -12   3   2        0.48        0.25      1.05 o
 -11   3   2        3.04        1.15      1.03 o
 -10   3   2        5.10        4.40      1.19 o
  -9   3   2        0.22       -0.38      0.79 o
  -8   3   2       19.74       20.85      1.31 o
  -7   3   2        7.15        5.93      0.73 o
  -6   3   2        0.05       -0.20      0.38 o
  -5   3   2        4.53        5.48      0.57 o
  -4   3   2        0.19        0.99      0.29 o
  -3   3   2      263.34      285.14      5.31 o
  -2   3   2      214.84      224.88      4.96 o
  -1   3   2      475.61      414.81      8.71 o
   0   3   2      987.93     1140.17     27.85 o
   1   3   2     1125.65     1059.45     14.87 o
   2   3   2      105.48       71.12      1.27 o
   3   3   2     2869.48     3212.43     38.16 o
   4   3   2        0.69       -0.28      0.42 o
   5   3   2       13.61       27.53      0.89 o
   6   3   2       28.75       22.71      1.04 o
   7   3   2       17.44       17.54      1.02 o
   8   3   2        3.61        4.23      0.80 o
   9   3   2       61.33       73.60      2.64 o
  10   3   2       12.31       20.89      2.68 o
  11   3   2       27.91       25.08      2.94 o
 -12   4   2        1.56        0.91      1.02 o
 -11   4   2        2.93        5.11      1.16 o
 -10   4   2       31.89       28.78      1.70 o
  -9   4   2       18.22       16.29      1.33 o
  -8   4   2        8.24        8.92      0.98 o
  -7   4   2       58.10       50.52      1.87 o
  -6   4   2       22.50       21.84      0.89 o
  -5   4   2       91.43       83.01      1.80 o
  -4   4   2        0.57        1.18      0.47 o
  -3   4   2     3514.08     3765.68     73.87 o
  -2   4   2       38.46       32.77      1.85 o
  -1   4   2      505.72      436.19      9.28 o
   0   4   2        0.41       -0.35      0.50 o
   1   4   2       54.30       53.95      1.13 o
   2   4   2      368.11      341.02      4.73 o
   3   4   2      213.05      143.45      2.72 o
   4   4   2      911.39      920.90     10.77 o
   5   4   2        1.85        3.00      0.61 o
   6   4   2        1.30       -0.02      0.62 o
   7   4   2        0.00        0.34      0.72 o
   8   4   2        0.06       -0.80      0.84 o
   9   4   2        0.30        1.66      0.89 o
  10   4   2        4.23        3.12      1.82 o
  11   4   2        3.11        2.55      2.46 o
 -12   5   2        0.77        1.04      0.99 o
 -11   5   2       46.22       53.29      2.21 o
 -10   5   2       14.65       14.46      1.38 o
  -9   5   2      133.98      141.12      3.52 o
  -8   5   2        7.60        7.12      1.09 o
  -7   5   2       61.25       71.37      5.91 o
  -6   5   2        9.38        8.59      1.00 o
  -5   5   2       15.34       22.28      1.09 o
  -4   5   2       24.05       37.02      1.74 o
  -3   5   2      184.82      225.02      6.62 o
  -2   5   2        7.09        4.09      0.74 o
  -1   5   2      272.88      211.10      5.05 o
   0   5   2      221.31      192.99      3.92 o
   1   5   2       99.87       98.17      1.82 o
   2   5   2     1121.42     1168.05     16.59 o
   3   5   2       12.55       16.38      0.80 o
   4   5   2      128.19      139.26      2.52 o
   5   5   2       10.25       11.10      0.84 o
   6   5   2      115.90      108.27      2.59 o
   7   5   2        1.22        0.03      0.76 o
   8   5   2        1.21        2.60      0.97 o
   9   5   2        0.58        0.89      1.27 o
  10   5   2        1.26        2.45      1.21 o
 -12   6   2        3.05        2.89      2.04 o
 -11   6   2       76.77       86.56      4.12 o
 -10   6   2        2.25        1.72      1.68 o
  -9   6   2      203.74      226.00      7.36 o
  -8   6   2        0.52       -0.78      1.79 o
  -7   6   2        1.66        0.03      1.85 o
  -6   6   2       22.21       18.64      1.29 o
  -5   6   2       33.95       31.09      1.33 o
  -4   6   2     1000.10     1011.30     17.74 o
  -3   6   2      138.56      147.32      4.92 o
  -2   6   2      750.01      761.20     15.98 o
  -1   6   2       89.59       93.96      2.87 o
   0   6   2        1.28        1.66      0.55 o
   1   6   2      137.10      124.00      2.25 o
   2   6   2       14.22       17.73      0.77 o
   3   6   2      195.98      195.40      3.96 o
   4   6   2      211.58      200.12      3.34 o
   5   6   2        0.01       -0.55      0.55 o
   6   6   2        1.06        0.03      0.71 o
   7   6   2       22.04       25.59      1.40 o
   8   6   2        1.04       -0.33      0.89 o
   9   6   2        3.62        1.31      1.00 o
  10   6   2        0.53       -0.05      1.06 o
 -11   7   2       29.83       29.39      2.61 o
 -10   7   2        0.04        1.17      1.59 o
  -9   7   2        1.80        4.21      1.59 o
  -8   7   2        0.01        0.92      1.29 o
  -7   7   2        5.89        6.11      1.60 o
  -6   7   2        1.18       -0.19      1.06 o
  -5   7   2       47.79       44.20      3.14 o
  -4   7   2       17.83       17.49      1.17 o
  -3   7   2       87.55       83.94      3.70 o
  -2   7   2       11.87       14.74      1.27 o
  -1   7   2      166.73      168.55      5.59 o
   0   7   2       78.56       70.19      1.90 o
   1   7   2      210.24      162.55      2.89 o
   2   7   2       59.96       57.35      1.51 o
   3   7   2       13.64       14.75      1.07 o
   4   7   2      139.64      121.69      2.74 o
   5   7   2       32.21       31.21      1.45 o
   6   7   2        0.10       -0.68      0.68 o
   7   7   2       26.88       26.33      1.41 o
   8   7   2        0.55        0.07      0.93 o
   9   7   2        0.25        0.61      0.95 o
 -11   8   2        0.68        0.34      1.57 o
 -10   8   2        3.71        4.70      1.63 o
  -9   8   2        9.90       12.95      1.86 o
  -8   8   2        0.66        1.40      1.25 o
  -7   8   2       14.12       15.49      1.70 o
  -6   8   2       39.58       33.10      4.73 o
  -5   8   2        0.13       -0.18      0.86 o
  -4   8   2       63.69       59.15      2.63 o
  -3   8   2        0.00        2.50      0.95 o
  -2   8   2      191.17      173.63      4.92 o
  -1   8   2       81.06       83.61      3.07 o
   0   8   2        0.89        3.43      0.82 o
   1   8   2      167.66      178.35      3.27 o
   2   8   2      453.58      482.04      8.47 o
   3   8   2       39.73       42.74      1.75 o
   4   8   2       56.08       65.04      2.29 o
   5   8   2        1.36        0.24      0.86 o
   6   8   2       52.04       42.39      2.06 o
   7   8   2        1.51        2.06      1.13 o
   8   8   2       14.04       13.68      1.25 o
   9   8   2        2.20        3.09      1.32 o
 -10   9   2        0.01        0.88      1.47 o
  -9   9   2        0.24       -0.64      1.28 o
  -8   9   2        2.40        4.49      1.45 o
  -7   9   2       44.10       47.30      2.63 o
  -6   9   2        6.15        4.57      1.19 o
  -5   9   2        2.66        3.81      0.92 o
  -4   9   2      135.10      146.18      4.74 o
  -3   9   2       40.51       43.47      2.45 o
  -2   9   2      189.14      178.87      5.30 o
  -1   9   2      123.07      117.89      3.54 o
   0   9   2     1319.23     1446.27     23.00 o
   1   9   2      217.31      245.85      4.98 o
   2   9   2        0.35       -0.76      0.76 o
   3   9   2        0.18       -0.37      0.94 o
   4   9   2        6.92        3.75      1.01 o
   5   9   2        2.54        0.41      0.94 o
   6   9   2        2.16        1.70      1.02 o
   7   9   2        4.20        1.42      1.11 o
   8   9   2       11.70        7.04      1.58 o
  -9  10   2        4.38        6.58      1.59 o
  -8  10   2        2.48       -0.37      1.53 o
  -7  10   2       43.08       38.48      2.52 o
  -6  10   2        1.18        0.24      1.14 o
  -5  10   2       26.51       22.50      1.60 o
  -4  10   2        6.96        8.69      1.55 o
  -3  10   2       11.45       12.42      1.71 o
  -2  10   2        0.11       -0.91      0.91 o
  -1  10   2       94.42       87.70      2.78 o
   0  10   2      334.06      380.85      7.02 o
   1  10   2       11.83       10.72      1.22 o
   2  10   2        0.68       -0.76      0.90 o
   3  10   2       12.95       13.17      1.49 o
   4  10   2        1.75        1.01      0.92 o
   5  10   2        0.00       -0.74      0.89 o
   6  10   2        0.34        1.05      1.01 o
   7  10   2        0.21        0.80      1.13 o
  -9  11   2        2.04        3.61      1.44 o
  -8  11   2        7.40       10.70      1.87 o
  -7  11   2        1.52        2.02      1.49 o
  -6  11   2        7.70        8.19      1.31 o
  -5  11   2        0.95        2.82      0.93 o
  -4  11   2       21.70       26.13      1.91 o
  -3  11   2        0.50       -0.59      0.93 o
  -2  11   2        6.31        6.27      1.06 o
  -1  11   2        0.02       -0.75      0.75 o
   0  11   2        9.88       13.67      1.25 o
   1  11   2        0.98        0.85      0.98 o
   2  11   2        8.08        7.54      1.30 o
   3  11   2        0.09        0.63      1.02 o
   4  11   2        2.83        3.06      0.99 o
   5  11   2        0.05       -0.94      0.94 o
   6  11   2        1.41        2.19      1.07 o
  -7  12   2        0.18       -0.27      1.82 o
  -6  12   2        0.00       -0.39      0.96 o
  -5  12   2        0.14        1.73      1.84 o
  -4  12   2        0.00       -1.29      1.50 o
  -3  12   2        4.02        3.65      1.02 o
  -2  12   2       17.86       23.95      1.85 o
  -1  12   2        0.00        1.71      1.36 o
   0  12   2        0.95        0.95      0.91 o
   1  12   2       12.56       15.25      1.46 o
   2  12   2        5.25        6.18      1.39 o
   3  12   2        1.36        0.81      0.88 o
   4  12   2       10.73       12.29      1.33 o
  -6  13   2        0.34        0.21      0.96 o
  -5  13   2        1.51        2.41      1.78 o
  -4  13   2        3.67        3.69      2.48 o
  -3  13   2        0.60        0.15      1.37 o
  -2  13   2       12.02       21.22      2.51 o
  -1  13   2       11.39       10.86      1.96 o
   0  13   2        1.23       -0.13      0.89 o
   1  13   2       22.56       28.12      1.85 o
   2  13   2       11.81       11.60      1.51 o
  -1 -14   3        7.48        8.01      1.27 o
   0 -14   3        0.19        0.07      0.89 o
   1 -14   3        1.60        1.57      1.04 o
   2 -14   3        0.68        1.40      0.97 o
   3 -14   3        2.46        2.51      1.11 o
   4 -14   3        0.45        0.38      0.95 o
   5 -14   3        3.64        4.31      1.22 o
  -3 -13   3        3.60        3.36      0.98 o
  -2 -13   3       14.22       14.00      1.20 o
  -1 -13   3        5.75        5.16      0.88 o
   0 -13   3        0.02       -0.60      0.60 o
   1 -13   3        0.00        0.67      0.97 o
   2 -13   3        1.26        1.24      1.06 o
   3 -13   3        0.00        1.34      1.04 o
   4 -13   3       14.18       10.36      1.32 o
   5 -13   3        0.11       -0.98      1.03 o
   6 -13   3        0.01       -1.18      1.18 o
   7 -13   3        2.50        2.61      1.42 o
  -5 -12   3        1.34        1.54      1.03 o
  -4 -12   3        1.98        2.44      0.91 o
  -3 -12   3        1.78        0.57      0.85 o
  -2 -12   3        0.22        0.25      0.80 o
  -1 -12   3        5.23        5.26      0.85 o
   0 -12   3        0.08       -0.83      0.83 o
   1 -12   3        1.03        1.35      0.93 o
   2 -12   3        0.25        1.10      0.72 o
   3 -12   3       16.65       13.68      1.21 o
   4 -12   3        0.73       -0.24      0.98 o
   5 -12   3        6.54        5.45      1.49 o
   6 -12   3        0.20       -1.22      1.22 o
   7 -12   3        0.04       -1.27      1.27 o
   8 -12   3        1.20        0.91      1.53 o
  -6 -11   3        1.57        0.94      1.04 o
  -5 -11   3        0.36       -0.54      0.86 o
  -4 -11   3       10.66       12.51      1.75 o
  -3 -11   3        0.13       -0.24      0.81 o
  -2 -11   3       18.87       14.26      1.17 o
  -1 -11   3        1.82        0.07      0.66 o
   0 -11   3        0.38       -0.78      0.78 o
   1 -11   3        7.67        7.16      0.91 o
   2 -11   3        1.14        0.36      1.43 o
   3 -11   3      313.97      321.71      8.02 o
   4 -11   3        1.68        2.62      1.13 o
   5 -11   3        0.53        2.20      1.29 o
   6 -11   3        2.27        0.41      1.29 o
   7 -11   3        2.63        2.73      1.63 o
   8 -11   3        0.06        2.09      2.47 o
   9 -11   3        0.02       -1.08      2.60 o
  -7 -10   3        0.46       -0.10      1.02 o
  -6 -10   3        0.67        1.09      1.03 o
  -5 -10   3        7.34        7.72      1.65 o
  -4 -10   3       38.33       42.70      1.97 o
  -3 -10   3       23.13       21.77      1.43 o
  -2 -10   3        1.28       -0.50      0.73 o
  -1 -10   3       11.00       12.77      1.06 o
   0 -10   3        2.66        1.74      0.75 o
   1 -10   3        2.36        2.23      0.55 o
   2 -10   3       19.43       16.58      1.42 o
   3 -10   3       84.54       78.76      2.18 o
   4 -10   3       40.22       45.26      2.48 o
   5 -10   3       75.51       68.09      3.32 o
   6 -10   3        0.13        0.50      1.22 o
   7 -10   3        0.04        0.43      1.38 o
   8 -10   3        6.58        7.35      2.11 o
   9 -10   3        1.42        0.40      2.48 o
  10 -10   3        0.29       -0.22      1.63 o
  -8  -9   3        0.22       -1.11      1.11 o
  -7  -9   3        0.00       -0.24      1.03 o
  -6  -9   3        1.35       -0.75      0.92 o
  -5  -9   3       10.14       13.50      1.41 o
  -4  -9   3       20.85       20.90      1.45 o
  -3  -9   3       58.67       59.89      2.11 o
  -2  -9   3        1.35       -0.09      0.92 o
  -1  -9   3       44.33       46.95      1.34 o
   0  -9   3        0.06        0.43      0.49 o
   1  -9   3        0.69        0.39      0.56 o
   2  -9   3       14.29       13.36      1.20 o
   3  -9   3       78.81       69.53      1.72 o
   4  -9   3       52.22       47.06      1.98 o
   5  -9   3        5.88        5.35      1.31 o
   6  -9   3        3.22        1.36      2.68 o
   7  -9   3        0.25        0.65      1.64 o
   8  -9   3       13.46       14.86      2.20 o
   9  -9   3        0.57        0.06      2.57 o
  10  -9   3        1.56       -0.99      2.62 o
  -9  -8   3        0.91        1.02      0.97 o
  -8  -8   3        0.00       -0.84      0.84 o
  -7  -8   3        0.06       -0.72      0.76 o
  -6  -8   3        7.77        6.42      0.93 o
  -5  -8   3        0.22        0.86      0.86 o
  -4  -8   3        7.80        5.87      1.07 o
  -3  -8   3       29.66       31.80      1.45 o
  -2  -8   3      101.77      100.63      3.08 o
  -1  -8   3       52.77       64.45      1.64 o
   0  -8   3       18.55       20.47      0.87 o
   1  -8   3       64.92       70.89      1.96 o
   2  -8   3       17.57        9.50      0.94 o
   3  -8   3      145.48      149.30      3.20 o
   4  -8   3        3.55        1.69      0.60 o
   5  -8   3       11.78       15.13      1.79 o
   6  -8   3        5.16        8.04      1.55 o
   7  -8   3      154.73      149.96      8.28 o
   8  -8   3       49.72       53.54      3.59 o
   9  -8   3        5.05        1.48      1.72 o
  10  -8   3        0.10        0.83      1.82 o
  11  -8   3        1.13        1.64      2.37 o
 -10  -7   3        5.92        3.20      1.21 o
  -9  -7   3        0.04        0.38      0.98 o
  -8  -7   3        1.21        1.39      0.99 o
  -7  -7   3        0.70       -0.77      0.77 o
  -6  -7   3        0.03        0.52      0.74 o
  -5  -7   3        0.20        1.61      0.69 o
  -4  -7   3       24.42       23.06      1.06 o
  -3  -7   3       37.55       36.02      1.40 o
  -2  -7   3        5.08        3.78      0.46 o
  -1  -7   3       96.29       88.70      1.65 o
   0  -7   3       30.96       33.04      0.99 o
   1  -7   3       22.38       23.03      0.98 o
   2  -7   3        8.95        6.78      0.55 o
   3  -7   3       89.38       71.53      1.81 o
   4  -7   3        0.78       -0.19      0.48 o
   5  -7   3        6.53        3.22      1.14 o
   6  -7   3        3.03        3.62      2.66 o
   7  -7   3      406.22      419.70     12.29 o
   8  -7   3        8.46       13.16      2.39 o
   9  -7   3        2.53        3.19      1.89 o
  10  -7   3       15.22       14.93      4.06 o
  11  -7   3        0.41        0.87      4.82 o
 -10  -6   3        0.99        0.45      1.12 o
  -9  -6   3        0.10       -0.36      0.95 o
  -8  -6   3        0.43        0.29      0.94 o
  -7  -6   3       49.61       45.83      2.02 o
  -6  -6   3        0.12       -0.23      0.73 o
  -5  -6   3        0.71       -0.40      0.61 o
  -4  -6   3       19.94       19.02      0.83 o
  -3  -6   3        1.27        0.04      0.32 o
  -2  -6   3       29.65       34.71      1.34 o
  -1  -6   3      137.20      141.91      2.29 o
   0  -6   3      284.87      300.89      4.68 o
   1  -6   3       28.23       36.68      0.94 o
   2  -6   3       23.99       12.56      0.60 o
   3  -6   3      122.99      110.65      2.47 o
   4  -6   3       42.86       61.90      1.44 o
   5  -6   3      104.57       75.96      3.27 o
   6  -6   3       78.66       78.92      5.30 o
   7  -6   3      192.33      205.99      7.03 o
   8  -6   3       15.31       15.70      1.46 o
   9  -6   3        3.47       -0.48      0.95 o
  10  -6   3       13.38       16.11      1.66 o
  11  -6   3        0.16        0.43      1.29 o
  12  -6   3        2.61        4.48      1.33 o
 -11  -5   3        0.02        0.28      1.48 o
 -10  -5   3        0.00        0.47      1.35 o
  -9  -5   3        2.45        0.50      0.91 o
  -8  -5   3       36.13       44.73      1.98 o
  -7  -5   3      141.99      127.65      3.34 o
  -6  -5   3        9.99        8.49      1.02 o
  -5  -5   3       16.17       21.87      1.06 o
  -4  -5   3        0.56       -0.02      0.38 o
  -3  -5   3      152.51      134.15      1.98 o
  -2  -5   3      445.43      384.07      5.00 o
  -1  -5   3     1015.43     1057.93     13.81 o
   0  -5   3      331.15      324.43      4.95 o
   1  -5   3     1290.84     1362.75     19.13 o
   2  -5   3       19.23       12.01      0.78 o
   3  -5   3      394.55      338.46      5.49 o
   4  -5   3      121.75      129.94      2.72 o
   5  -5   3        1.24        1.70      0.39 o
   6  -5   3       19.81       15.07      0.78 o
   7  -5   3        0.57        0.08      0.61 o
   8  -5   3        1.86        0.27      0.73 o
   9  -5   3        0.37        0.17      0.90 o
  10  -5   3        0.04        0.11      1.59 o
  11  -5   3        0.01        0.06      1.26 o
  12  -5   3        0.59       -0.24      1.27 o
 -11  -4   3        0.02        0.58      1.56 o
 -10  -4   3        0.34       -0.83      1.23 o
  -9  -4   3       11.12       12.12      1.79 o
  -8  -4   3       19.02       17.87      1.43 o
  -7  -4   3      161.49      180.88      3.70 o
  -6  -4   3        9.93        8.89      0.86 o
  -5  -4   3       14.75       11.40      0.62 o
  -4  -4   3      131.19      141.58      2.26 o
  -3  -4   3      161.09      181.42      2.50 o
  -2  -4   3      111.00      131.34      1.85 o
  -1  -4   3      719.42      865.86     10.55 o
   0  -4   3       25.86       31.47      0.73 o
   1  -4   3     1507.58     1421.61     21.80 o
   2  -4   3      238.02      275.52      4.48 o
   3  -4   3      477.51      483.16      6.94 o
   4  -4   3        1.90        4.15      0.57 o
   5  -4   3      435.08      401.89      6.08 o
   6  -4   3        0.09        0.36      0.58 o
   7  -4   3        0.00        0.27      0.73 o
   8  -4   3       21.06       15.83      1.24 o
   9  -4   3       38.96       39.21      1.95 o
  10  -4   3        8.62        9.92      1.38 o
  11  -4   3       13.86       17.13      2.88 o
  12  -4   3        0.61        1.34      1.44 o
 -11  -3   3        0.52        0.06      1.37 o
 -10  -3   3       11.68        6.34      2.19 o
  -9  -3   3        0.84       -0.98      0.98 o
  -8  -3   3       73.33       71.67      2.77 o
  -7  -3   3      109.82      126.74      2.86 o
  -6  -3   3      211.26      239.60      3.87 o
  -5  -3   3        0.03        0.43      0.37 o
  -4  -3   3       67.06       74.37      1.35 o
  -3  -3   3      761.26      732.23      8.58 o
  -2  -3   3      247.20      171.70      2.28 o
  -1  -3   3        9.95        0.72      0.21 o
   0  -3   3        4.58        9.88      0.35 o
   1  -3   3       41.94       50.05      0.86 o
   2  -3   3        0.43        0.37      0.23 o
   3  -3   3       23.97       15.65      0.73 o
   4  -3   3      594.99      618.50     10.83 o
   5  -3   3       16.84       22.51      0.98 o
   6  -3   3      100.46      103.34      2.19 o
   7  -3   3       88.47       97.53      2.84 o
   8  -3   3       33.66       38.77      1.80 o
   9  -3   3       17.16       19.17      2.07 o
  10  -3   3        3.00        3.19      1.07 o
  11  -3   3        2.92        3.16      1.25 o
  12  -3   3        0.02        0.75      2.12 o
 -12  -2   3        2.59        2.06      1.44 o
 -11  -2   3        0.70        1.98      1.41 o
 -10  -2   3        7.83        5.05      1.55 o
  -9  -2   3        2.45        3.21      1.13 o
  -8  -2   3       20.45       19.12      1.67 o
  -7  -2   3       24.44       34.57      1.16 o
  -6  -2   3       14.31       10.93      0.87 o
  -5  -2   3       56.28       57.02      1.54 o
  -4  -2   3       71.40       63.76      1.29 o
  -3  -2   3        9.06        7.01      0.40 o
  -2  -2   3      100.95       77.69      1.23 o
  -1  -2   3      553.83      857.89     10.37 o
   0  -2   3      119.93       78.21      1.41 o
   1  -2   3     7610.99     8147.88    155.62 o
   2  -2   3    14873.40    16424.31    267.94 o
   3  -2   3     2346.59     2494.40     32.33 o
   4  -2   3     1222.91     1103.18     14.42 o
   5  -2   3      202.23      208.17      2.97 o
   6  -2   3       26.32       39.08      1.01 o
   7  -2   3        3.38        0.82      0.46 o
   8  -2   3       26.38       29.79      1.47 o
   9  -2   3        0.08        1.10      0.97 o
  10  -2   3       23.92       23.46      2.01 o
  11  -2   3        9.52       12.16      2.15 o
  12  -2   3        0.97       -1.10      1.87 o
 -12  -1   3        2.95        5.50      1.63 o
 -11  -1   3        0.51       -0.26      1.32 o
 -10  -1   3        0.80        2.35      1.36 o
  -9  -1   3        4.91        7.42      1.28 o
  -8  -1   3        8.31        8.02      0.90 o
  -7  -1   3        9.88       10.09      0.67 o
  -6  -1   3       46.63       49.44      1.28 o
  -5  -1   3       16.17        5.82      0.53 o
  -4  -1   3      251.26      248.05      3.61 o
  -3  -1   3     1426.00     1525.12     18.45 o
  -2  -1   3    18299.45    20828.41    312.18 o
  -1  -1   3     9670.30    10309.24    130.45 o
   0  -1   3      147.64       91.94      1.98 o
   1  -1   3     4952.13     5345.60     73.19 o
   2  -1   3    27776.50    31563.30    386.81 o
   3  -1   3      774.83      781.61     11.53 o
   4  -1   3      354.74      309.11      4.12 o
   5  -1   3       32.12       32.32      0.93 o
   6  -1   3      103.98       94.44      1.87 o
   7  -1   3      115.09      128.36      2.52 o
   8  -1   3        6.80       11.05      1.09 o
   9  -1   3        4.55        1.82      0.94 o
  10  -1   3       12.42        8.82      1.40 o
  11  -1   3        1.22        2.91      1.72 o
  12  -1   3        2.78        4.33      1.87 o
 -12   0   3        5.25        4.38      1.95 o
 -11   0   3        1.11        0.42      1.80 o
 -10   0   3        8.30        4.74      1.47 o
  -9   0   3       43.73       42.97      2.48 o
  -8   0   3       13.62       11.04      0.86 o
  -7   0   3       75.65      101.08      2.65 o
  -6   0   3       56.45       64.00      1.69 o
  -5   0   3      169.64      172.31      3.10 o
  -4   0   3      147.20       99.08      1.82 o
  -3   0   3      377.83      431.33      5.91 o
  -2   0   3    20261.02    22074.25    261.70 o
  -1   0   3     3126.76     2909.44     39.79 o
   0   0   3        0.25       -0.26      0.26 o
   1   0   3       42.93       48.18      1.27 o
   2   0   3     2274.26     2409.68     67.97 o
   3   0   3      979.04      994.65     14.03 o
   4   0   3      445.71      410.67      5.35 o
   5   0   3      288.60      334.12      4.26 o
   6   0   3      237.54      189.81      2.75 o
   7   0   3        8.22       11.92      0.75 o
   8   0   3       10.13       10.46      1.20 o
   9   0   3        0.27       -0.95      0.95 o
  10   0   3        6.36        6.26      1.55 o
  11   0   3        6.36        5.53      1.74 o
  12   0   3        5.08        3.46      3.06 o
 -12   1   3        0.36        1.19      3.13 o
 -11   1   3        5.72        7.79      2.10 o
 -10   1   3        6.06        4.34      1.67 o
  -9   1   3       43.19       48.80      2.24 o
  -8   1   3       18.14       24.94      1.14 o
  -7   1   3        3.57        4.29      0.66 o
  -6   1   3        3.56        0.07      0.43 o
  -5   1   3       42.66       46.83      1.15 o
  -4   1   3      486.13      458.90      5.96 o
  -3   1   3     1041.12     1017.94     13.34 o
  -2   1   3     2931.72     2764.55     44.83 o
  -1   1   3      327.59      305.89      4.13 o
   0   1   3       20.05        4.99      0.32 o
   1   1   3       15.71        8.27      0.43 o
   2   1   3     3193.83     2967.15     37.80 o
   3   1   3      372.01      479.26      6.08 o
   4   1   3      684.73      662.46      8.90 o
   5   1   3      188.72      206.30      2.88 o
   6   1   3       85.21       93.21      1.83 o
   7   1   3       40.22       47.24      1.26 o
   8   1   3       57.36       43.09      1.54 o
   9   1   3       45.78       47.95      2.71 o
  10   1   3       58.81       78.03      3.71 o
  11   1   3        2.32       -1.39      1.39 o
  12   1   3        0.03        0.21      1.55 o
 -12   2   3        0.83        0.70      1.55 o
 -11   2   3        0.00       -0.15      1.04 o
 -10   2   3        9.95       12.38      1.36 o
  -9   2   3        5.80        5.19      1.06 o
  -8   2   3       46.03       46.44      1.65 o
  -7   2   3       44.04       60.11      1.58 o
  -6   2   3        2.39        4.66      0.51 o
  -5   2   3      119.25      135.94      2.92 o
  -4   2   3      100.36      113.78      1.83 o
  -3   2   3     1039.11     1021.73     13.35 o
  -2   2   3     1862.64     1901.88     24.36 o
  -1   2   3      562.33      733.92     10.30 o
   0   2   3        3.18        3.98      0.29 o
   1   2   3     2194.37     2146.54     32.45 o
   2   2   3        2.37        2.98      0.31 o
   3   2   3      492.47      478.55      6.58 o
   4   2   3       29.43        9.85      0.54 o
   5   2   3      285.94      226.55      3.19 o
   6   2   3      242.68      242.50      3.89 o
   7   2   3      112.46      121.51      2.60 o
   8   2   3       26.33       32.79      1.53 o
   9   2   3      141.80      163.75      6.74 o
  10   2   3       76.45       75.59      3.99 o
  11   2   3       19.78       27.81      2.56 o
 -12   3   3        0.31       -0.97      1.00 o
 -11   3   3        2.39        3.92      1.14 o
 -10   3   3       30.54       33.09      1.78 o
  -9   3   3        0.00        0.62      0.85 o
  -8   3   3        0.81        4.80      0.89 o
  -7   3   3        9.91       12.16      0.87 o
  -6   3   3       84.97       71.08      1.54 o
  -5   3   3      203.80      210.01      3.06 o
  -4   3   3      178.57      154.84      2.30 o
  -3   3   3      697.85      615.52     14.60 o
  -2   3   3        4.45       16.05      0.63 o
  -1   3   3      131.01      128.16      2.30 o
   0   3   3       38.25       21.49      0.87 o
   1   3   3      271.44      322.11      4.32 o
   2   3   3     1392.02     1453.86     22.07 o
   3   3   3      188.84      304.86      6.35 o
   4   3   3      120.12      119.23      2.00 o
   5   3   3      323.24      279.68      3.79 o
   6   3   3       16.05       13.10      0.89 o
   7   3   3       41.56       51.12      1.65 o
   8   3   3       77.04       66.89      2.67 o
   9   3   3       74.93       71.73      3.42 o
  10   3   3       64.90       64.65      6.87 o
  11   3   3       13.30       14.07      3.02 o
 -12   4   3        2.54        1.38      1.03 o
 -11   4   3        5.00        4.07      1.16 o
 -10   4   3       11.48       11.61      1.28 o
  -9   4   3        0.78        2.89      0.99 o
  -8   4   3        0.72       -0.16      0.93 o
  -7   4   3       11.72       18.01      0.99 o
  -6   4   3      362.54      375.15      5.47 o
  -5   4   3      263.93      246.52      4.03 o
  -4   4   3        0.58        0.71      0.51 o
  -3   4   3      355.39      406.88      7.55 o
  -2   4   3     2086.75     2153.99     37.07 o
  -1   4   3      979.78     1159.61     23.43 o
   0   4   3       12.87        7.99      0.44 o
   1   4   3     1295.82     1392.11     21.31 o
   2   4   3     1300.23     1396.80     18.12 o
   3   4   3      126.52      141.26      2.32 o
   4   4   3      266.06      183.95      3.08 o
   5   4   3       79.24      112.15      2.29 o
   6   4   3        7.27        9.32      1.04 o
   7   4   3        2.38        1.26      0.78 o
   8   4   3        1.57        0.78      0.80 o
   9   4   3        0.02       -0.87      0.87 o
  10   4   3        0.07        1.04      1.67 o
  11   4   3        0.03       -0.59      1.64 o
 -12   5   3        3.66        3.59      1.10 o
 -11   5   3        8.60        8.19      1.22 o
 -10   5   3       37.77       38.96      1.89 o
  -9   5   3       67.24       90.98      3.85 o
  -8   5   3        9.34        5.37      1.41 o
  -7   5   3      115.40      108.58      3.81 o
  -6   5   3       64.53       68.64      2.69 o
  -5   5   3      254.98      246.48      4.91 o
  -4   5   3       32.53       36.46      1.86 o
  -3   5   3      170.22      181.86      3.69 o
  -2   5   3      915.83      886.25     18.36 o
  -1   5   3       35.35       49.64      1.88 o
   0   5   3       49.60       34.71      1.22 o
   1   5   3        6.02        6.97      0.48 o
   2   5   3      249.92      230.59      3.78 o
   3   5   3       90.67      116.50      2.03 o
   4   5   3        5.20        5.24      0.73 o
   5   5   3       11.63       15.11      0.97 o
   6   5   3        0.01        0.26      0.70 o
   7   5   3        8.77       11.78      1.09 o
   8   5   3        0.63        1.19      0.88 o
   9   5   3        3.09        5.32      1.18 o
  10   5   3        4.47        5.20      1.50 o
 -11   6   3        6.29        5.72      1.93 o
 -10   6   3      100.83       94.08      4.15 o
  -9   6   3       68.82       72.20      3.56 o
  -8   6   3        9.28       10.85      2.06 o
  -7   6   3       54.31       59.34      2.83 o
  -6   6   3       14.93       11.16      1.27 o
  -5   6   3        5.22        2.40      0.87 o
  -4   6   3      312.56      294.61      5.23 o
  -3   6   3        5.82        2.06      1.15 o
  -2   6   3      103.71      105.23      3.58 o
  -1   6   3        0.68        0.56      0.62 o
   0   6   3       50.12       39.97      1.67 o
   1   6   3        2.95        0.83      0.56 o
   2   6   3       42.88       36.29      1.14 o
   3   6   3       22.49       24.74      1.08 o
   4   6   3       13.20        8.99      0.78 o
   5   6   3        4.87        5.93      0.79 o
   6   6   3        0.95        1.06      0.77 o
   7   6   3        6.10        5.72      0.99 o
   8   6   3        5.57        5.16      1.03 o
   9   6   3        2.75        4.19      1.13 o
  10   6   3        2.08        1.75      1.12 o
 -11   7   3       28.29       24.71      2.40 o
 -10   7   3       64.89       57.91      3.26 o
  -9   7   3       12.99        9.86      1.78 o
  -8   7   3        5.53        4.77      1.44 o
  -7   7   3       36.82       40.81      2.38 o
  -6   7   3        1.05       -0.14      1.08 o
  -5   7   3       24.85       25.19      1.36 o
  -4   7   3        1.07        0.73      0.48 o
  -3   7   3      138.79      140.12      4.18 o
  -2   7   3       13.93       10.70      1.19 o
  -1   7   3        3.56        1.86      0.78 o
   0   7   3        0.72        0.23      0.72 o
   1   7   3       25.15       19.97      1.36 o
   2   7   3        1.24        1.39      0.59 o
   3   7   3      138.87      144.76      4.14 o
   4   7   3       22.98       18.43      1.67 o
   5   7   3       25.86       30.23      1.60 o
   6   7   3      162.07      154.00      3.38 o
   7   7   3        0.97        2.25      0.88 o
   8   7   3        2.35        4.31      1.12 o
   9   7   3        3.37        5.65      1.14 o
 -11   8   3        0.93       -0.71      1.52 o
 -10   8   3        0.15        1.74      1.56 o
  -9   8   3        0.00        0.50      1.36 o
  -8   8   3        6.91        5.03      1.55 o
  -7   8   3        8.72        8.09      1.46 o
  -6   8   3        1.51        0.39      1.07 o
  -5   8   3        6.88        3.39      1.03 o
  -4   8   3        0.61        0.52      0.97 o
  -3   8   3      183.14      189.62      5.37 o
  -2   8   3       12.32       11.69      2.33 o
  -1   8   3      280.16      265.75      6.61 o
   0   8   3      121.04      137.38      4.79 o
   1   8   3       89.72       85.79      2.26 o
   2   8   3       17.86       20.17      1.94 o
   3   8   3        0.23        0.31      1.00 o
   4   8   3        7.60        9.77      1.36 o
   5   8   3        5.53        6.48      1.16 o
   6   8   3       57.91       58.76      2.41 o
   7   8   3        0.19       -0.06      0.97 o
   8   8   3        1.18        0.69      0.90 o
 -10   9   3        5.02        1.00      1.41 o
  -9   9   3        1.79        2.68      1.56 o
  -8   9   3       26.12       24.09      2.19 o
  -7   9   3        0.38       -0.17      1.51 o
  -6   9   3       26.87       26.57      2.13 o
  -5   9   3        5.82        6.05      1.03 o
  -4   9   3       27.54       21.88      1.98 o
  -3   9   3       42.22       50.75      2.70 o
  -2   9   3        0.00       -1.10      1.10 o
  -1   9   3        0.60        0.23      1.72 o
   0   9   3      218.41      217.31      6.01 o
   1   9   3        8.77       15.19      1.55 o
   2   9   3        6.56       11.25      1.31 o
   3   9   3        2.99        1.31      1.07 o
   4   9   3        2.72       -0.51      0.83 o
   5   9   3       13.67       15.53      1.50 o
   6   9   3        6.60        7.76      1.28 o
   7   9   3       11.80        9.88      1.37 o
   8   9   3        3.01        4.46      1.60 o
  -9  10   3        0.16       -1.25      1.25 o
  -8  10   3        0.08        0.59      1.25 o
  -7  10   3        0.35        1.91      1.27 o
  -6  10   3      116.74      112.26      3.97 o
  -5  10   3        9.44       13.28      2.30 o
  -4  10   3        3.05        2.03      1.39 o
  -3  10   3       35.49       33.18      2.31 o
  -2  10   3        1.49        0.49      1.02 o
  -1  10   3       83.45       84.15      2.96 o
   0  10   3        2.56        2.43      0.98 o
   1  10   3        0.08       -0.83      0.83 o
   2  10   3        9.66        8.42      1.26 o
   3  10   3       12.36       18.25      1.69 o
   4  10   3        2.56        4.18      1.06 o
   5  10   3        1.50        2.08      1.02 o
   6  10   3        5.77        6.89      1.48 o
   7  10   3        6.09        4.98      1.54 o
  -8  11   3        0.78        1.33      1.27 o
  -7  11   3        1.60        2.44      1.27 o
  -6  11   3        0.00        0.71      1.10 o
  -5  11   3        2.54        2.52      0.95 o
  -4  11   3        2.88        2.41      1.24 o
  -3  11   3        7.28        7.29      1.58 o
  -2  11   3        0.44       -0.55      1.02 o
  -1  11   3        4.35        1.29      1.75 o
   0  11   3        0.29        0.35      1.01 o
   1  11   3        5.98        3.84      1.06 o
   2  11   3        0.03        0.14      1.05 o
   3  11   3        1.86        4.00      1.28 o
   4  11   3        0.22        0.12      0.98 o
   5  11   3        1.74        1.99      1.04 o
  -7  12   3        4.60        2.45      1.23 o
  -6  12   3        0.81       -0.19      0.97 o
  -5  12   3        1.05        0.80      0.90 o
  -4  12   3        0.00       -0.65      1.24 o
  -3  12   3        0.71       -0.19      1.09 o
  -2  12   3        1.15        0.94      1.56 o
  -1  12   3       11.27       10.15      1.80 o
   0  12   3        1.41        0.50      0.89 o
   1  12   3        7.38        8.15      1.30 o
   2  12   3        0.01        0.77      1.15 o
   3  12   3        3.73        3.80      1.40 o
   4  12   3        1.43        1.75      1.08 o
  -5  13   3        0.09        0.80      1.69 o
  -4  13   3        6.70       10.22      2.20 o
  -3  13   3        6.22        6.85      1.67 o
  -2  13   3        2.95        3.10      1.71 o
  -1  13   3        3.67        1.35      0.83 o
   0  13   3        0.74        0.68      1.00 o
   1  13   3        2.13        2.42      1.14 o
   2  13   3        9.43        6.89      1.39 o
  -1 -14   4        0.19        1.40      0.87 o
   0 -14   4        0.00       -0.06      0.73 o
   1 -14   4        1.05        0.41      1.04 o
   2 -14   4        9.56        8.71      1.51 o
   3 -14   4        8.03        8.83      1.49 o
   4 -14   4        1.93        1.82      1.04 o
   5 -14   4        1.32        3.30      1.27 o
  -3 -13   4        4.80        4.15      1.00 o
  -2 -13   4        3.97        3.65      0.92 o
  -1 -13   4        5.96        5.68      1.36 o
   0 -13   4        4.53        3.41      0.83 o
   1 -13   4       11.72       11.73      1.45 o
   2 -13   4        0.43        0.68      1.10 o
   3 -13   4        0.09       -0.43      1.14 o
   4 -13   4        0.18        0.65      2.02 o
   5 -13   4       17.70       18.09      1.76 o
   6 -13   4        0.85       -0.62      1.14 o
   7 -13   4        0.02       -1.21      1.21 o
  -5 -12   4        6.23        5.96      1.08 o
  -4 -12   4        0.99        1.32      0.95 o
  -3 -12   4        0.01       -0.06      0.88 o
  -2 -12   4        2.69        3.73      0.93 o
  -1 -12   4        0.08        1.16      0.78 o
   0 -12   4        4.87        4.09      0.91 o
   1 -12   4        0.08        1.33      1.04 o
   2 -12   4        0.01        0.07      0.84 o
   3 -12   4        8.53        7.60      1.33 o
   4 -12   4       10.20       10.94      2.34 o
   5 -12   4       64.61       81.77      3.40 o
   6 -12   4        3.64        2.64      1.53 o
   7 -12   4        0.39       -0.86      1.48 o
   8 -12   4        0.07       -1.33      1.33 o
  -6 -11   4        0.18       -0.65      0.92 o
  -5 -11   4        1.68        2.22      1.06 o
  -4 -11   4        0.04        1.47      0.97 o
  -3 -11   4       29.76       21.77      1.80 o
  -2 -11   4       26.02       24.26      1.42 o
  -1 -11   4       18.81       20.56      1.49 o
   0 -11   4        1.58        2.09      1.10 o
   1 -11   4       16.23       17.19      1.20 o
   2 -11   4        1.60        0.81      0.88 o
   3 -11   4       25.33       22.42      1.93 o
   4 -11   4        0.06        0.22      1.08 o
   5 -11   4       16.54       20.12      2.98 o
   6 -11   4       30.21       28.89      2.50 o
   7 -11   4        0.13        0.54      1.61 o
   8 -11   4        0.93        1.27      1.66 o
   9 -11   4        0.79        2.17      1.66 o
  -7 -10   4        0.47       -0.54      0.98 o
  -6 -10   4        1.90        0.24      1.03 o
  -5 -10   4       55.85       64.06      3.42 o
  -4 -10   4       98.97       96.56      2.91 o
  -3 -10   4      166.42      157.03      3.74 o
  -2 -10   4       34.13       29.58      3.08 o
  -1 -10   4       22.02       15.65      1.17 o
   0 -10   4       15.19       15.08      1.08 o
   1 -10   4        8.45        6.92      0.85 o
   2 -10   4       16.61       23.70      1.23 o
   3 -10   4        3.26        0.45      0.82 o
   4 -10   4        1.96        0.41      1.17 o
   5 -10   4       12.42       13.41      2.42 o
   6 -10   4        1.95       -0.54      1.30 o
   7 -10   4        5.63        2.24      1.63 o
   8 -10   4        0.47       -1.03      1.58 o
   9 -10   4        0.64       -1.16      1.56 o
  10 -10   4        0.39        1.70      1.76 o
  -8  -9   4        0.84       -0.09      1.35 o
  -7  -9   4        0.10        0.39      1.06 o
  -6  -9   4        3.81        3.62      1.20 o
  -5  -9   4       70.67       82.93      2.88 o
  -4  -9   4       68.10       77.28      2.56 o
  -3  -9   4        2.24        1.78      0.84 o
  -2  -9   4        9.05       12.81      1.07 o
  -1  -9   4        4.39        3.16      0.61 o
   0  -9   4      121.98      122.15      2.84 o
   1  -9   4       15.89       19.17      0.98 o
   2  -9   4        5.22        6.44      0.72 o
   3  -9   4       12.92       12.56      0.76 o
   4  -9   4       10.72       13.09      1.22 o
   5  -9   4        6.42        3.61      1.82 o
   6  -9   4       12.91        5.92      4.19 o
   7  -9   4        0.52        0.05      1.52 o
   8  -9   4        2.72        2.11      1.64 o
   9  -9   4        3.74        2.36      1.87 o
  10  -9   4        0.03       -0.48      1.63 o
  -9  -8   4        4.07        3.80      1.05 o
  -8  -8   4        6.81        4.24      1.08 o
  -7  -8   4        4.67        6.71      1.02 o
  -6  -8   4       51.69       53.32      2.21 o
  -5  -8   4       81.05       76.16      2.51 o
  -4  -8   4       39.58       45.97      1.89 o
  -3  -8   4        2.14        1.28      0.91 o
  -2  -8   4       42.09       44.03      1.38 o
  -1  -8   4       70.64       68.59      1.66 o
   0  -8   4        0.11        0.09      0.44 o
   1  -8   4       47.03       53.75      1.41 o
   2  -8   4        1.40        4.20      0.51 o
   3  -8   4        4.18        1.83      0.50 o
   4  -8   4       11.54        8.91      1.08 o
   5  -8   4       60.91       63.38      3.18 o
   6  -8   4       68.75       75.75      4.62 o
   7  -8   4      139.45      122.03      5.19 o
   8  -8   4        0.01       -0.26      2.03 o
   9  -8   4        0.09       -1.48      2.26 o
  10  -8   4        0.38       -0.52      1.81 o
  11  -8   4        0.99       -0.21      1.80 o
 -10  -7   4        0.02       -0.24      1.03 o
  -9  -7   4        0.16        0.36      0.97 o
  -8  -7   4        0.73        1.68      1.00 o
  -7  -7   4        3.55        1.72      0.87 o
  -6  -7   4        1.65        0.42      0.77 o
  -5  -7   4       50.46       48.72      1.67 o
  -4  -7   4       32.96       35.62      1.54 o
  -3  -7   4        7.12        8.44      0.76 o
  -2  -7   4        1.28        1.59      0.48 o
  -1  -7   4        4.54        2.27      0.54 o
   0  -7   4      339.98      374.30      5.82 o
   1  -7   4       23.15       11.35      0.62 o
   2  -7   4        9.30        7.53      0.78 o
   3  -7   4        0.00        1.02      0.75 o
   4  -7   4        4.47        3.58      0.65 o
   5  -7   4       17.34       14.46      1.61 o
   6  -7   4      315.12      288.54      8.90 o
   7  -7   4      237.26      227.85      7.78 o
   8  -7   4       27.99       29.52      2.66 o
   9  -7   4        0.32        0.79      1.57 o
  10  -7   4        4.21        4.45      2.54 o
  11  -7   4        0.91       -0.25      1.76 o
 -10  -6   4        0.44        1.24      1.33 o
  -9  -6   4        1.45       -0.43      0.91 o
  -8  -6   4       23.26       22.08      1.57 o
  -7  -6   4       90.76       90.85      2.57 o
  -6  -6   4       31.18       31.68      1.51 o
  -5  -6   4       44.06       52.13      1.70 o
  -4  -6   4       15.98       12.80      0.98 o
  -3  -6   4       23.72       33.52      1.00 o
  -2  -6   4       24.21       21.31      1.03 o
  -1  -6   4      176.99      187.41      2.92 o
   0  -6   4     1204.03     1284.87     16.70 o
   1  -6   4      418.70      417.95      6.30 o
   2  -6   4       38.28       33.10      1.02 o
   3  -6   4      165.97      178.19      3.17 o
   4  -6   4       17.64       20.65      0.85 o
   5  -6   4      307.04      276.50      8.20 o
   6  -6   4      298.91      268.04      8.27 o
   7  -6   4        3.11        4.83      1.15 o
   8  -6   4       12.38       10.69      1.25 o
   9  -6   4        0.06       -0.02      0.99 o
  10  -6   4        6.89        4.76      1.33 o
  11  -6   4        5.30        4.23      1.41 o
 -11  -5   4        0.03       -1.10      1.45 o
 -10  -5   4        0.01        0.73      1.31 o
  -9  -5   4        2.80        2.18      1.21 o
  -8  -5   4        0.00       -0.72      0.90 o
  -7  -5   4      346.06      358.73      6.24 o
  -6  -5   4      468.17      474.71      7.65 o
  -5  -5   4       62.74       54.57      1.56 o
  -4  -5   4       51.11       35.63      0.99 o
  -3  -5   4      311.87      283.13      3.68 o
  -2  -5   4      379.99      408.35      5.33 o
  -1  -5   4      934.20      962.58     12.56 o
   0  -5   4       25.70       39.59      1.00 o
   1  -5   4       54.33       97.02      1.48 o
   2  -5   4      800.25      819.07     11.56 o
   3  -5   4       15.02       22.99      0.83 o
   4  -5   4       34.16       41.58      0.96 o
   5  -5   4        5.61        3.11      0.67 o
   6  -5   4      202.98      212.48      5.38 o
   7  -5   4       13.71       13.36      1.05 o
   8  -5   4       18.80       18.47      1.43 o
   9  -5   4        0.27       -1.15      1.15 o
  10  -5   4        0.01       -0.62      1.17 o
  11  -5   4        1.66        2.65      1.39 o
  12  -5   4        0.19        0.77      1.30 o
 -11  -4   4        0.19       -0.18      1.56 o
 -10  -4   4        1.10       -0.71      1.28 o
  -9  -4   4        0.24       -0.96      0.96 o
  -8  -4   4        0.97        1.95      0.88 o
  -7  -4   4      264.77      261.24      7.34 o
  -6  -4   4      376.83      388.68      5.93 o
  -5  -4   4       94.88       85.29      1.70 o
  -4  -4   4       68.74       53.97      1.15 o
  -3  -4   4        1.34        8.06      0.51 o
  -2  -4   4      419.37      428.09      5.17 o
  -1  -4   4      246.11      248.46      3.33 o
   0  -4   4      341.10      328.45      3.96 o
   1  -4   4       67.55       66.69      1.22 o
   2  -4   4      268.01      301.24      4.48 o
   3  -4   4       19.66       16.38      0.80 o
   4  -4   4       62.43       52.02      1.31 o
   5  -4   4       98.05      134.49      2.47 o
   6  -4   4       20.91       16.28      1.33 o
   7  -4   4        0.01       -0.25      1.23 o
   8  -4   4       18.48       20.26      1.36 o
   9  -4   4        0.04       -0.25      0.89 o
  10  -4   4        5.21        6.72      1.58 o
  11  -4   4       34.36       29.06      2.34 o
  12  -4   4        2.71        1.68      1.64 o
 -11  -3   4        1.72        1.22      1.35 o
 -10  -3   4        1.78        1.35      1.19 o
  -9  -3   4       10.00        8.20      1.97 o
  -8  -3   4        5.01        2.37      0.97 o
  -7  -3   4        8.03        3.89      1.16 o
  -6  -3   4       83.67       86.76      1.92 o
  -5  -3   4       29.80       22.86      0.80 o
  -4  -3   4        0.24        0.22      0.32 o
  -3  -3   4       34.47       21.12      0.66 o
  -2  -3   4      305.83      339.59      4.20 o
  -1  -3   4        8.08        7.71      0.40 o
   0  -3   4      312.96      320.41      4.44 o
   1  -3   4       87.89       93.69      1.42 o
   2  -3   4       65.43       63.83      1.27 o
   3  -3   4      256.24      237.50      4.67 o
   4  -3   4       26.43       29.78      1.28 o
   5  -3   4      168.15      150.09      2.75 o
   6  -3   4       23.19       36.26      1.82 o
   7  -3   4        8.40        8.63      0.90 o
   8  -3   4        0.21       -0.30      0.81 o
   9  -3   4       90.65       93.07      3.06 o
  10  -3   4        4.64        4.82      1.27 o
  11  -3   4        9.33        8.04      1.67 o
  12  -3   4        0.38        0.27      2.20 o
 -12  -2   4        0.43       -0.99      1.31 o
 -11  -2   4        0.92        3.14      1.43 o
 -10  -2   4       14.57       17.76      1.97 o
  -9  -2   4        0.92        0.26      0.82 o
  -8  -2   4       23.22       17.06      1.17 o
  -7  -2   4        1.48        2.57      0.60 o
  -6  -2   4       61.10       70.94      1.60 o
  -5  -2   4       48.77       64.36      1.45 o
  -4  -2   4       24.40       20.11      0.74 o
  -3  -2   4      450.81      384.94      6.42 o
  -2  -2   4      203.20      172.35      2.33 o
  -1  -2   4       78.92       51.82      0.99 o
   0  -2   4      356.04      318.19      4.74 o
   1  -2   4      659.92      813.64     10.60 o
   2  -2   4     2551.13     2515.93     32.09 o
   3  -2   4       41.51       41.78      1.14 o
   4  -2   4      581.28      620.04      7.76 o
   5  -2   4      166.71      175.47      2.61 o
   6  -2   4       15.58       24.19      1.04 o
   7  -2   4        0.00        0.43      0.63 o
   8  -2   4       53.35       49.03      2.11 o
   9  -2   4       53.03       31.73      9.31 o
  10  -2   4        1.43        3.67      1.20 o
  11  -2   4        5.91        3.70      1.74 o
  12  -2   4        0.98        0.33      2.10 o
 -12  -1   4        0.01       -1.09      1.56 o
 -11  -1   4        0.46        0.22      1.34 o
 -10  -1   4        0.16        1.21      1.22 o
  -9  -1   4        5.92        5.42      1.81 o
  -8  -1   4       29.22       24.37      1.41 o
  -7  -1   4        4.08        2.05      0.69 o
  -6  -1   4        2.21        2.69      0.51 o
  -5  -1   4      186.57      188.10      3.13 o
  -4  -1   4      300.24      313.66      4.63 o
  -3  -1   4     1605.13     1501.36     19.42 o
  -2  -1   4     1428.04     1531.46     18.48 o
  -1  -1   4     5641.30     5899.79     74.53 o
   0  -1   4     6573.09     6874.85    126.59 o
   1  -1   4     2416.74     2438.85     33.47 o
   2  -1   4     7372.94     7675.95    104.91 o
   3  -1   4     1738.66     1747.01     22.37 o
   4  -1   4      132.46      144.35      2.35 o
   5  -1   4        0.44        0.09      0.37 o
   6  -1   4       23.56       17.64      0.71 o
   7  -1   4       28.64       42.24      1.22 o
   8  -1   4        0.36       -0.78      0.78 o
   9  -1   4        0.14       -0.39      0.88 o
  10  -1   4       11.06       11.07      1.73 o
  11  -1   4        2.45        4.73      1.92 o
  12  -1   4        0.22        0.94      2.20 o
 -12   0   4        0.10       -1.10      1.51 o
 -11   0   4       30.05       30.77      3.00 o
 -10   0   4        7.26        9.72      1.70 o
  -9   0   4        1.29        2.19      0.87 o
  -8   0   4        0.00       -0.57      0.57 o
  -7   0   4        2.48        3.14      0.85 o
  -6   0   4       30.97       42.28      1.72 o
  -5   0   4      326.23      368.36      5.82 o
  -4   0   4       84.85       89.88      1.76 o
  -3   0   4     1130.74     1131.83     14.80 o
  -2   0   4     7381.24     7619.74     90.13 o
  -1   0   4     1432.34     1411.21     16.95 o
   0   0   4       16.85        0.96      0.30 o
   1   0   4     4538.65     4697.83     70.38 o
   2   0   4      206.77      228.58      3.90 o
   3   0   4      258.87      280.88      4.39 o
   4   0   4       37.33       31.64      0.87 o
   5   0   4      235.98      278.01      3.93 o
   6   0   4       15.24       20.05      0.76 o
   7   0   4        3.14        6.35      0.61 o
   8   0   4        0.62       -0.82      0.82 o
   9   0   4        9.87       13.67      1.46 o
  10   0   4        3.07        2.97      1.45 o
  11   0   4        0.76        1.02      1.46 o
  12   0   4        6.43        4.16      1.74 o
 -12   1   4        3.91        3.87      1.75 o
 -11   1   4       35.55       35.16      3.08 o
 -10   1   4       11.15        9.25      1.65 o
  -9   1   4      100.05      105.67      3.01 o
  -8   1   4        9.07        5.74      0.79 o
  -7   1   4        0.02       -0.19      0.52 o
  -6   1   4       16.67       17.04      0.78 o
  -5   1   4        4.35        1.51      0.46 o
  -4   1   4       90.14       76.00      1.54 o
  -3   1   4     1684.40     1755.22     22.63 o
  -2   1   4       87.12      127.51      2.03 o
  -1   1   4     3324.11     2843.67     41.92 o
   0   1   4      213.20      216.82      3.65 o
   1   1   4      331.59      250.87      4.18 o
   2   1   4      237.52      236.32      4.60 o
   3   1   4      309.60      254.96      3.75 o
   4   1   4       61.56       64.65      1.31 o
   5   1   4        9.72       16.66      0.71 o
   6   1   4       65.25       88.50      1.80 o
   7   1   4       46.05       64.39      2.45 o
   8   1   4      292.83      301.64      4.62 o
   9   1   4       18.31       22.44      2.14 o
  10   1   4       12.64        8.98      1.80 o
  11   1   4        9.44        7.73      1.81 o
  12   1   4        9.37        6.08      3.21 o
 -12   2   4        0.02       -2.22      2.64 o
 -11   2   4        0.79        0.01      1.02 o
 -10   2   4        0.53        1.17      0.98 o
  -9   2   4       57.81       62.02      2.38 o
  -8   2   4        6.36        5.33      0.82 o
  -7   2   4       40.37       37.82      1.30 o
  -6   2   4       13.40       17.03      0.84 o
  -5   2   4      249.91      209.24      3.88 o
  -4   2   4       64.47       66.40      1.38 o
  -3   2   4      392.78      309.18      4.12 o
  -2   2   4      645.06      575.30      8.22 o
  -1   2   4        0.15        0.31      0.22 o
   0   2   4       36.53       58.95      1.14 o
   1   2   4       14.09       11.54      0.80 o
   2   2   4      346.79      393.55      5.89 o
   3   2   4      307.31      287.07      4.54 o
   4   2   4      565.51      664.11      8.43 o
   5   2   4      362.46      442.12      5.94 o
   6   2   4        8.12        8.95      0.71 o
   7   2   4        0.30       -0.56      0.67 o
   8   2   4       11.66       11.52      1.05 o
   9   2   4        1.72       -0.36      1.91 o
  10   2   4        1.11       -1.38      1.38 o
  11   2   4        1.50        0.51      1.51 o
 -12   3   4        3.59        1.98      1.09 o
 -11   3   4        3.21        3.98      1.14 o
 -10   3   4        1.58        1.54      1.08 o
  -9   3   4       19.39       23.31      1.50 o
  -8   3   4        7.13        6.14      0.96 o
  -7   3   4        3.67        6.63      0.78 o
  -6   3   4       35.41       35.30      1.14 o
  -5   3   4        0.00        1.34      0.39 o
  -4   3   4      373.67      376.80      5.29 o
  -3   3   4      282.80      260.33      3.70 o
  -2   3   4      305.07      361.30      6.00 o
  -1   3   4       43.12       43.05      1.20 o
   0   3   4      216.34      195.09      3.80 o
   1   3   4       39.78       41.15      0.92 o
   2   3   4      413.01      470.88      7.00 o
   3   3   4        0.12        0.52      0.39 o
   4   3   4        8.27        9.03      0.71 o
   5   3   4      550.15      604.95     10.44 o
   6   3   4      165.15      211.92      3.67 o
   7   3   4        0.02       -0.62      0.72 o
   8   3   4       86.16       82.17      2.91 o
   9   3   4       11.79       10.71      1.74 o
  10   3   4        0.11        0.26      1.69 o
  11   3   4        4.47        5.32      2.02 o
 -12   4   4        3.73        6.45      1.16 o
 -11   4   4        0.03       -0.91      0.91 o
 -10   4   4        9.81        8.36      1.22 o
  -9   4   4        0.12        0.26      0.95 o
  -8   4   4      174.13      183.86      4.15 o
  -7   4   4       16.99       11.10      1.26 o
  -6   4   4       95.66       90.18      1.83 o
  -5   4   4      244.67      251.52      4.76 o
  -4   4   4      109.90      127.62      2.69 o
  -3   4   4      153.76      139.52      2.75 o
  -2   4   4      213.27      270.44      4.67 o
  -1   4   4      111.92      150.55      3.07 o
   0   4   4      103.23      100.06      2.22 o
   1   4   4      551.91      553.20      9.83 o
   2   4   4      803.25      774.24     10.21 o
   3   4   4        0.50        0.42      0.43 o
   4   4   4        6.21        9.49      0.70 o
   5   4   4      151.84      133.92      3.06 o
   6   4   4       59.09       49.50      1.73 o
   7   4   4       12.02       13.62      1.13 o
   8   4   4        4.52        4.69      1.08 o
   9   4   4       18.80       18.22      1.47 o
  10   4   4        0.00       -0.25      1.53 o
  11   4   4        0.88        0.83      2.24 o
 -12   5   4        8.93       11.30      1.25 o
 -11   5   4        9.21       12.85      1.28 o
 -10   5   4       10.13       11.55      1.25 o
  -9   5   4        6.93       15.04      1.22 o
  -8   5   4      217.77      239.60      5.37 o
  -7   5   4        6.50        3.44      1.29 o
  -6   5   4      261.96      266.23      5.95 o
  -5   5   4      416.62      442.88      8.64 o
  -4   5   4      127.71      127.14      2.72 o
  -3   5   4        2.79        1.74      0.44 o
  -2   5   4      795.16      747.44     11.91 o
  -1   5   4      131.12      145.95      2.98 o
   0   5   4      108.71       98.02      1.97 o
   1   5   4      333.92      384.49      6.34 o
   2   5   4      139.42      125.31      2.35 o
   3   5   4        1.38       -0.37      0.37 o
   4   5   4       29.84       33.31      2.14 o
   5   5   4      131.27      131.90      2.83 o
   6   5   4       17.50       15.27      1.20 o
   7   5   4        4.95        6.52      1.00 o
   8   5   4       31.14       31.98      1.77 o
   9   5   4        0.49        0.30      0.94 o
  10   5   4        1.05        0.73      1.31 o
 -11   6   4        0.44       -0.64      2.08 o
 -10   6   4        1.24        0.15      1.55 o
  -9   6   4        0.29        0.02      1.48 o
  -8   6   4       24.86       23.73      2.26 o
  -7   6   4       17.89       15.51      2.12 o
  -6   6   4       33.23       34.83      1.74 o
  -5   6   4       62.23       52.28      2.02 o
  -4   6   4        1.43        0.92      0.60 o
  -3   6   4       28.70       21.87      1.14 o
  -2   6   4       71.60       52.79      2.45 o
  -1   6   4      283.72      262.64      7.80 o
   0   6   4        1.55        0.45      0.40 o
   1   6   4       20.44       25.73      1.41 o
   2   6   4       58.15       52.62      1.81 o
   3   6   4        4.66        1.22      0.60 o
   4   6   4      128.48      116.25      3.02 o
   5   6   4       40.20       45.62      1.62 o
   6   6   4      192.99      201.65      4.72 o
   7   6   4       23.45       17.79      1.26 o
   8   6   4        2.34        1.62      0.92 o
   9   6   4        0.91        0.11      0.96 o
  10   6   4        0.03       -0.32      1.35 o
 -11   7   4        3.86        3.67      1.73 o
 -10   7   4        2.38        1.58      1.88 o
  -9   7   4       17.52       19.65      2.17 o
  -8   7   4        0.09        0.18      1.56 o
  -7   7   4       10.20       10.00      1.59 o
  -6   7   4       51.05       57.52      2.26 o
  -5   7   4      189.27      192.42      4.53 o
  -4   7   4        0.82        1.53      0.51 o
  -3   7   4        5.48        7.54      0.72 o
  -2   7   4      293.49      261.36      6.61 o
  -1   7   4        4.33        5.83      1.28 o
   0   7   4      598.23      567.34      9.21 o
   1   7   4        7.31        5.20      0.61 o
   2   7   4       12.86       18.76      1.04 o
   3   7   4       47.18       35.09      2.19 o
   4   7   4        0.01       -1.10      1.10 o
   5   7   4       10.36        6.14      1.11 o
   6   7   4        1.26        0.43      0.75 o
   7   7   4        0.09       -0.27      0.80 o
   8   7   4        1.64        0.76      0.88 o
   9   7   4        1.90        1.20      1.00 o
 -10   8   4        0.61        1.85      1.47 o
  -9   8   4        7.34        7.03      1.72 o
  -8   8   4       37.48       37.62      2.52 o
  -7   8   4        0.35       -0.89      1.55 o
  -6   8   4      115.92      115.66      5.08 o
  -5   8   4       18.68       19.22      1.70 o
  -4   8   4       22.73       19.70      1.11 o
  -3   8   4       79.29       71.32      3.06 o
  -2   8   4      129.48      140.25      4.39 o
  -1   8   4      180.12      177.43      4.96 o
   0   8   4      884.59      934.08     14.84 o
   1   8   4      992.11      926.47     16.95 o
   2   8   4       55.73       62.57      2.85 o
   3   8   4       15.86       10.32      2.57 o
   4   8   4       28.11       27.29      1.91 o
   5   8   4      121.78      128.66      3.53 o
   6   8   4        2.03       -0.69      0.93 o
   7   8   4        2.18        3.73      1.17 o
   8   8   4        5.96        7.44      1.01 o
 -10   9   4        0.73        1.07      1.43 o
  -9   9   4        0.82       -1.27      1.27 o
  -8   9   4        4.09        3.32      1.46 o
  -7   9   4       32.64       26.40      2.14 o
  -6   9   4       21.07       27.26      2.01 o
  -5   9   4       41.07       47.17      2.74 o
  -4   9   4       30.70       32.69      2.97 o
  -3   9   4        1.77        0.49      1.24 o
  -2   9   4       37.78       43.94      2.59 o
  -1   9   4      242.09      275.02      7.08 o
   0   9   4       10.04       21.41      1.39 o
   1   9   4      113.48      112.57      3.83 o
   2   9   4       88.99       79.74      3.26 o
   3   9   4       36.48       39.81      2.21 o
   4   9   4       22.81       19.39      1.73 o
   5   9   4        1.25        2.09      1.04 o
   6   9   4        7.95       10.39      1.38 o
   7   9   4        1.20        0.30      1.05 o
  -9  10   4        0.41        0.85      1.34 o
  -8  10   4        0.16       -1.04      1.21 o
  -7  10   4       14.59       12.59      1.72 o
  -6  10   4        3.10        2.86      1.44 o
  -5  10   4       62.62       55.49      3.02 o
  -4  10   4        0.14        0.00      1.30 o
  -3  10   4        8.19        8.74      1.65 o
  -2  10   4       55.76       70.96      2.77 o
  -1  10   4        9.15        6.06      1.89 o
   0  10   4       55.28       60.03      2.55 o
   1  10   4        6.86        5.57      1.56 o
   2  10   4       15.76       11.12      1.42 o
   3  10   4        0.00       -0.89      1.06 o
   4  10   4        0.07        0.17      1.13 o
   5  10   4        5.38        5.91      1.20 o
   6  10   4        0.12        1.89      1.07 o
  -8  11   4        0.68       -1.21      1.21 o
  -7  11   4        2.17       -0.33      1.25 o
  -6  11   4       13.97       13.52      1.62 o
  -5  11   4        0.34       -0.24      1.41 o
  -4  11   4        4.75        6.25      1.64 o
  -3  11   4        3.33        6.06      1.58 o
  -2  11   4       28.96       26.21      2.72 o
  -1  11   4        6.27        4.08      0.94 o
   0  11   4        0.29        0.78      0.95 o
   1  11   4       11.12       12.30      1.41 o
   2  11   4        5.50        5.39      1.30 o
   3  11   4       11.17       12.56      1.62 o
   4  11   4       17.42       21.65      1.58 o
   5  11   4        2.44        2.19      1.11 o
  -7  12   4        4.81        3.62      1.33 o
  -6  12   4        3.50        4.16      2.10 o
  -5  12   4       11.84       10.41      1.31 o
  -4  12   4        9.93       15.55      2.00 o
  -3  12   4        2.87        3.87      1.50 o
  -2  12   4        0.30        1.62      1.73 o
  -1  12   4        0.12       -0.85      0.85 o
   0  12   4       11.79       11.02      1.27 o
   1  12   4        1.64        4.37      1.22 o
   2  12   4        7.69        6.08      1.35 o
   3  12   4        0.09        3.16      1.67 o
  -5  13   4        4.70        3.80      1.68 o
  -4  13   4        9.42       16.85      2.92 o
  -3  13   4       14.31       17.41      2.08 o
  -2  13   4        0.00       -0.29      1.65 o
  -1  13   4        0.05        0.41      0.82 o
   0  13   4        3.80        4.79      1.07 o
   1  13   4        1.10       -0.76      0.98 o
  -1 -14   5       11.42       12.44      1.22 o
   0 -14   5        2.67        2.16      0.87 o
   1 -14   5        0.01        0.01      0.73 o
   2 -14   5        0.20       -0.17      0.69 o
   3 -14   5        2.52        1.55      1.23 o
   4 -14   5        1.92        1.41      1.14 o
  -3 -13   5        0.06        0.46      0.87 o
  -2 -13   5        4.03        3.36      1.01 o
  -1 -13   5        0.05        0.09      0.88 o
   0 -13   5       10.90        9.75      1.10 o
   1 -13   5        0.83       -0.41      0.73 o
   2 -13   5        0.00        0.07      1.07 o
   3 -13   5        0.04        0.24      1.30 o
   4 -13   5        1.44        0.00      1.13 o
   5 -13   5        9.46       12.59      1.60 o
   6 -13   5        6.55        8.34      2.47 o
   7 -13   5        0.60        0.01      1.92 o
  -5 -12   5        0.47        0.51      0.91 o
  -4 -12   5        1.31        0.37      0.90 o
  -3 -12   5        4.31        4.78      1.03 o
  -2 -12   5        0.78       -0.24      0.83 o
  -1 -12   5       29.85       31.05      2.64 o
   0 -12   5        6.37        7.83      1.01 o
   1 -12   5        9.43        9.04      1.21 o
   2 -12   5        8.57        6.30      1.31 o
   3 -12   5        0.47       -0.74      1.28 o
   4 -12   5       31.45       29.05      2.10 o
   5 -12   5      106.24      116.99      4.30 o
   6 -12   5       26.85       30.36      2.55 o
   7 -12   5        6.51        5.06      1.66 o
   8 -12   5        1.28        0.19      1.58 o
  -6 -11   5        0.01        0.30      0.97 o
  -5 -11   5        0.11       -0.31      0.92 o
  -4 -11   5        9.53        6.87      1.14 o
  -3 -11   5        0.27        0.87      0.91 o
  -2 -11   5        0.00       -0.77      0.77 o
  -1 -11   5       40.93       47.19      2.69 o
   0 -11   5        0.23       -0.72      0.72 o
   1 -11   5        0.23       -0.08      0.62 o
   2 -11   5        0.22       -0.09      0.92 o
   3 -11   5        2.63        0.65      1.83 o
   4 -11   5       28.05       29.50      2.03 o
   5 -11   5       67.63       69.28      3.73 o
   6 -11   5       32.35       33.13      2.69 o
   7 -11   5       32.17       27.61      2.67 o
   8 -11   5        0.01       -0.57      1.54 o
   9 -11   5        4.05        4.65      3.01 o
  -7 -10   5        1.26       -0.35      1.03 o
  -6 -10   5        1.45        1.65      1.08 o
  -5 -10   5       25.46       19.50      1.55 o
  -4 -10   5       30.42       34.95      1.85 o
  -3 -10   5        0.25       -0.88      0.88 o
  -2 -10   5       25.35       23.47      1.35 o
  -1 -10   5        7.62        8.42      0.90 o
   0 -10   5        6.38        4.66      0.81 o
   1 -10   5       25.92       23.90      1.08 o
   2 -10   5       72.27       74.42      2.50 o
   3 -10   5        0.96        0.74      0.98 o
   4 -10   5        0.43        0.86      1.07 o
   5 -10   5       22.97       23.36      2.17 o
   6 -10   5       16.10       19.23      2.12 o
   7 -10   5        2.42        1.93      1.95 o
   8 -10   5        0.00       -0.89      1.48 o
   9 -10   5        0.31        2.16      1.76 o
  10 -10   5        0.04       -1.14      2.39 o
  -8  -9   5        0.06        0.38      1.09 o
  -7  -9   5       10.85       15.01      1.53 o
  -6  -9   5       12.23       10.11      1.34 o
  -5  -9   5      151.86      155.00      5.33 o
  -4  -9   5       77.35       88.35      2.73 o
  -3  -9   5       12.42       11.00      1.11 o
  -2  -9   5        0.57       -0.41      0.70 o
  -1  -9   5       20.67       21.74      1.01 o
   0  -9   5        6.84        6.35      0.66 o
   1  -9   5       29.94       29.06      1.21 o
   2  -9   5        2.41        3.35      0.71 o
   3  -9   5       34.21       34.26      1.63 o
   4  -9   5       18.94       24.29      3.41 o
   5  -9   5        3.72        1.92      1.60 o
   6  -9   5        8.97        9.23      1.81 o
   7  -9   5        0.33       -0.37      2.07 o
   8  -9   5       13.27        7.53      2.02 o
   9  -9   5        1.80        5.23      2.75 o
  10  -9   5        0.02       -0.05      1.84 o
  -9  -8   5        2.82        2.79      1.05 o
  -8  -8   5        0.07       -0.79      0.79 o
  -7  -8   5        2.24        0.79      0.85 o
  -6  -8   5       20.23       22.42      1.64 o
  -5  -8   5       25.92       35.67      1.77 o
  -4  -8   5        1.23        1.44      0.69 o
  -3  -8   5        0.00       -0.68      0.68 o
  -2  -8   5      125.87      110.61      2.70 o
  -1  -8   5        0.76        0.25      0.58 o
   0  -8   5       29.49       27.80      1.03 o
   1  -8   5        7.30        8.10      0.52 o
   2  -8   5       47.40       52.92      1.21 o
   3  -8   5        0.14        1.42      0.77 o
   4  -8   5       28.03       26.53      1.56 o
   5  -8   5       70.81       79.67      5.76 o
   6  -8   5        1.03       -0.03      1.51 o
   7  -8   5       31.78       34.69      2.86 o
   8  -8   5       23.27       20.23      2.47 o
   9  -8   5        9.88       11.00      2.68 o
  10  -8   5        0.41       -1.70      2.62 o
  11  -8   5        0.26       -1.68      1.68 o
  -9  -7   5        0.49       -0.77      0.94 o
  -8  -7   5        5.04        4.02      1.07 o
  -7  -7   5       18.16       13.58      1.23 o
  -6  -7   5        0.00       -0.54      0.74 o
  -5  -7   5       14.29       12.93      1.04 o
  -4  -7   5       87.15       80.07      4.39 o
  -3  -7   5       36.53       36.70      1.34 o
  -2  -7   5       28.53       24.25      1.16 o
  -1  -7   5       14.64       17.35      0.74 o
   0  -7   5       91.37       89.95      1.73 o
   1  -7   5      454.37      472.39      6.55 o
   2  -7   5        0.01       -0.33      0.33 o
   3  -7   5       44.83       66.48      1.43 o
   4  -7   5       16.18       22.32      1.30 o
   5  -7   5       25.64       30.31      2.26 o
   6  -7   5       63.68       64.76      3.61 o
   7  -7   5       32.58       27.03      2.76 o
   8  -7   5        0.71        2.53      1.70 o
   9  -7   5       12.03        9.85      3.42 o
  10  -7   5        0.33       -1.38      3.00 o
  11  -7   5        0.93        0.19      1.01 o
 -10  -6   5        0.05       -1.61      1.61 o
  -9  -6   5        3.44        4.42      1.15 o
  -8  -6   5       16.14       17.57      1.47 o
  -7  -6   5       42.97       56.31      2.07 o
  -6  -6   5       58.88       61.62      2.47 o
  -5  -6   5        0.07       -0.73      0.73 o
  -4  -6   5       13.62       13.84      0.89 o
  -3  -6   5       69.53       64.38      1.48 o
  -2  -6   5        0.55       -0.78      0.86 o
  -1  -6   5      675.85      646.43      8.14 o
   0  -6   5      161.55      157.91      2.74 o
   1  -6   5      254.28      283.54      4.10 o
   2  -6   5      164.37      181.11      2.78 o
   3  -6   5        8.21       13.56      0.59 o
   4  -6   5      104.41       85.07      3.28 o
   5  -6   5       53.59       61.50      3.06 o
   6  -6   5      174.97      162.73      4.35 o
   7  -6   5       51.90       48.62      2.11 o
   8  -6   5        1.80        0.07      1.36 o
   9  -6   5        0.28       -0.17      1.00 o
  10  -6   5        1.96        1.33      1.22 o
  11  -6   5        1.62        0.06      1.54 o
 -10  -5   5        0.12       -1.11      1.27 o
  -9  -5   5        0.96        2.54      1.23 o
  -8  -5   5       27.31       26.80      1.69 o
  -7  -5   5        0.84        0.91      1.36 o
  -6  -5   5      399.58      392.75      6.59 o
  -5  -5   5       36.54       32.35      1.23 o
  -4  -5   5       42.34       39.56      1.10 o
  -3  -5   5       59.84       58.01      1.24 o
  -2  -5   5       67.47       84.31      1.54 o
  -1  -5   5      379.97      387.39      5.06 o
   0  -5   5       74.48       89.15      1.36 o
   1  -5   5      272.05      257.50      3.42 o
   2  -5   5       18.69       26.54      0.63 o
   3  -5   5       54.04       70.28      1.39 o
   4  -5   5       11.14       17.25      0.72 o
   5  -5   5       60.05       59.86      1.76 o
   6  -5   5       61.35       47.71      2.10 o
   7  -5   5       54.73       60.51      2.50 o
   8  -5   5        0.19       -0.74      0.91 o
   9  -5   5       21.51       20.04      2.02 o
  10  -5   5        6.23        7.19      1.53 o
  11  -5   5        4.30        0.94      1.41 o
  12  -5   5        0.00       -0.95      1.47 o
 -11  -4   5        0.05       -1.16      1.40 o
 -10  -4   5        0.92        1.33      1.33 o
  -9  -4   5        9.87        8.02      2.18 o
  -8  -4   5        1.96       -0.07      0.80 o
  -7  -4   5       22.02       15.15      1.27 o
  -6  -4   5      125.16      132.32      3.04 o
  -5  -4   5       58.26       60.55      1.46 o
  -4  -4   5      177.80      174.82      2.58 o
  -3  -4   5      263.96      228.73      3.11 o
  -2  -4   5      510.99      492.52      6.34 o
  -1  -4   5      137.08      175.45      2.69 o
   0  -4   5       31.15       25.54      0.68 o
   1  -4   5        4.76        0.08      0.22 o
   2  -4   5      288.18      202.95      3.23 o
   3  -4   5      141.10      151.66      2.96 o
   4  -4   5      349.68      302.60      4.29 o
   5  -4   5      174.25      186.63      3.22 o
   6  -4   5        7.05        6.00      0.96 o
   7  -4   5        1.00       -0.29      0.65 o
   8  -4   5        3.10        4.50      0.94 o
   9  -4   5        1.75        1.82      1.29 o
  10  -4   5        1.64        2.25      1.36 o
  11  -4   5        6.85       10.65      1.84 o
  12  -4   5        0.26        1.95      1.68 o
 -11  -3   5        1.86        0.94      1.32 o
 -10  -3   5        0.72       -0.54      1.08 o
  -9  -3   5       10.53        7.04      2.46 o
  -8  -3   5       23.60       28.12      1.48 o
  -7  -3   5       52.53       54.54      1.87 o
  -6  -3   5       30.19       28.60      1.01 o
  -5  -3   5       57.27       64.83      1.74 o
  -4  -3   5      166.48      127.13      2.03 o
  -3  -3   5       44.09       67.21      1.26 o
  -2  -3   5      150.33      166.30      2.47 o
  -1  -3   5      159.51      164.99      2.58 o
   0  -3   5        0.69        0.24      0.25 o
   1  -3   5        0.01       -0.22      0.24 o
   2  -3   5       72.56       95.79      1.80 o
   3  -3   5      185.30      193.92      2.90 o
   4  -3   5     3246.21     3392.65     43.34 o
   5  -3   5        7.27        7.54      0.57 o
   6  -3   5       67.18       66.73      1.90 o
   7  -3   5        3.74        4.04      0.85 o
   8  -3   5        5.48        6.39      1.04 o
   9  -3   5        0.01       -0.79      1.31 o
  10  -3   5       89.99       82.09      3.58 o
  11  -3   5        5.19        7.21      2.29 o
  12  -3   5        0.66       -0.51      2.10 o
 -11  -2   5        4.10        4.14      1.51 o
 -10  -2   5        0.48        0.44      1.14 o
  -9  -2   5       13.96       14.43      1.55 o
  -8  -2   5        0.59       -0.47      0.90 o
  -7  -2   5        1.23        1.47      0.65 o
  -6  -2   5        1.14        0.49      0.48 o
  -5  -2   5      292.55      336.05      4.75 o
  -4  -2   5      591.19      637.07      8.20 o
  -3  -2   5      260.51      234.35      3.58 o
  -2  -2   5     1059.78     1034.98     13.55 o
  -1  -2   5      334.77      461.68      7.59 o
   0  -2   5      119.49      105.08      2.13 o
   1  -2   5      225.19      217.99      3.18 o
   2  -2   5        2.84        4.21      0.33 o
   3  -2   5      588.10      639.23      7.96 o
   4  -2   5     3783.83     3898.04     46.30 o
   5  -2   5       63.72       67.81      1.38 o
   6  -2   5        0.32       -0.34      0.34 o
   7  -2   5       37.73       32.12      1.43 o
   8  -2   5        7.78        4.83      1.39 o
   9  -2   5       18.42       23.60      1.52 o
  10  -2   5       44.44       49.43      3.33 o
  11  -2   5        0.03       -0.46      2.27 o
  12  -2   5        0.02       -1.87      1.87 o
 -12  -1   5        0.07        0.79      1.95 o
 -11  -1   5        3.83        3.59      1.52 o
 -10  -1   5        3.99        2.88      1.42 o
  -9  -1   5        5.46        2.86      1.14 o
  -8  -1   5        6.54        4.85      1.11 o
  -7  -1   5        0.03       -0.52      0.52 o
  -6  -1   5        1.07        0.75      0.52 o
  -5  -1   5       14.45        9.51      0.82 o
  -4  -1   5     4889.77     5272.67     66.92 o
  -3  -1   5      182.44      243.47      3.44 o
  -2  -1   5        0.61        1.57      0.33 o
  -1  -1   5       83.66       93.92      1.54 o
   0  -1   5        1.22       -0.24      0.27 o
   1  -1   5      639.04      569.19      8.99 o
   2  -1   5       61.96       50.23      1.18 o
   3  -1   5      882.52      941.38     13.32 o
   4  -1   5       30.48       28.87      1.09 o
   5  -1   5       19.35       14.25      0.79 o
   6  -1   5        3.16        1.08      0.45 o
   7  -1   5        0.09        0.00      0.39 o
   8  -1   5       22.85       22.95      1.40 o
   9  -1   5        0.01        0.24      1.01 o
  10  -1   5        1.59        2.05      1.34 o
  11  -1   5        1.41        1.29      1.72 o
  12  -1   5        0.33       -0.38      2.54 o
 -12   0   5        0.06       -0.10      1.64 o
 -11   0   5       15.75       14.28      2.43 o
 -10   0   5       10.77       16.91      2.41 o
  -9   0   5        1.71        2.07      0.89 o
  -8   0   5        0.08       -0.57      0.57 o
  -7   0   5        0.14       -0.43      0.43 o
  -6   0   5       20.05       18.61      0.90 o
  -5   0   5      136.99      150.73      2.68 o
  -4   0   5     3372.00     3419.38     43.81 o
  -3   0   5       67.11       92.25      1.74 o
  -2   0   5      203.16      216.12      3.02 o
  -1   0   5       15.79        4.99      0.38 o
   0   0   5      104.26      109.90      2.10 o
   1   0   5        0.26        0.16      0.25 o
   2   0   5     1008.34      984.13     20.08 o
   3   0   5      120.60      137.08      2.47 o
   4   0   5      200.42      188.80      3.44 o
   5   0   5        4.29        2.35      0.45 o
   6   0   5       11.29        8.80      0.66 o
   7   0   5       17.56       14.07      0.77 o
   8   0   5      133.43      168.25      4.30 o
   9   0   5        9.19        4.92      1.49 o
  10   0   5        0.28       -0.21      1.27 o
  11   0   5        0.21       -0.37      1.45 o
  12   0   5        3.81        4.30      2.15 o
 -12   1   5        0.42        2.45      1.66 o
 -11   1   5       21.65       21.45      2.53 o
 -10   1   5       46.90       39.36      2.53 o
  -9   1   5        2.48        1.87      1.04 o
  -8   1   5       17.31       18.71      1.16 o
  -7   1   5       50.08       39.59      1.45 o
  -6   1   5       30.06       29.48      1.09 o
  -5   1   5       22.12       19.13      0.90 o
  -4   1   5       19.48       29.79      0.97 o
  -3   1   5      303.43      406.22      5.68 o
  -2   1   5      806.76      792.13     11.29 o
  -1   1   5      286.07      342.65      5.12 o
   0   1   5      200.39      153.96      2.79 o
   1   1   5       94.67      107.31      2.21 o
   2   1   5      523.25      484.60      9.95 o
   3   1   5      288.73      240.58      3.91 o
   4   1   5      121.06      193.31      3.20 o
   5   1   5      223.52      241.52      3.81 o
   6   1   5       77.20       80.90      1.88 o
   7   1   5        1.03        0.27      0.63 o
   8   1   5      204.60      237.91      4.18 o
   9   1   5       56.97       49.03      2.79 o
  10   1   5        0.08       -0.94      1.32 o
  11   1   5        0.86       -1.35      1.35 o
 -12   2   5        0.24        0.81      1.50 o
 -11   2   5        0.44        0.48      1.17 o
 -10   2   5       29.63       25.77      1.69 o
  -9   2   5       18.10       14.14      1.32 o
  -8   2   5        0.18       -0.24      0.66 o
  -7   2   5        0.90       -0.58      0.58 o
  -6   2   5        0.35        0.10      0.48 o
  -5   2   5       52.23       44.84      1.26 o
  -4   2   5      275.11      244.71      4.14 o
  -3   2   5      616.45      587.11      8.49 o
  -2   2   5      338.73      259.26      4.00 o
  -1   2   5       14.12       24.51      0.73 o
   0   2   5        2.29        1.57      0.29 o
   1   2   5      261.14      210.65      3.66 o
   2   2   5      132.76      143.93      2.54 o
   3   2   5       44.20       46.41      1.35 o
   4   2   5      125.74      140.52      2.46 o
   5   2   5       10.22       23.19      1.19 o
   6   2   5      101.72       94.19      2.21 o
   7   2   5      358.44      423.65      6.95 o
   8   2   5        1.43        2.97      0.81 o
   9   2   5        1.54       -0.19      1.78 o
  10   2   5        5.44        4.52      1.64 o
  11   2   5        1.56        0.64      1.54 o
 -12   3   5        0.02       -0.41      1.10 o
 -11   3   5        2.16        0.46      1.01 o
 -10   3   5        0.84       -0.51      0.90 o
  -9   3   5        9.24       10.48      1.20 o
  -8   3   5       68.04       57.19      1.86 o
  -7   3   5       46.71       48.65      1.61 o
  -6   3   5       45.46       39.09      1.35 o
  -5   3   5      123.47      121.10      2.13 o
  -4   3   5      337.58      365.95      5.61 o
  -3   3   5        8.67        2.31      0.34 o
  -2   3   5       99.95      105.20      2.49 o
  -1   3   5       24.92       52.70      1.21 o
   0   3   5       13.87       10.03      0.44 o
   1   3   5        2.03        0.69      0.32 o
   2   3   5      155.13      172.38      2.97 o
   3   3   5        1.45        6.68      0.58 o
   4   3   5       43.52       54.44      1.39 o
   5   3   5       16.55       20.26      0.94 o
   6   3   5       84.55       80.49      2.50 o
   7   3   5      257.30      272.85      5.00 o
   8   3   5       16.31       10.49      1.79 o
   9   3   5        1.60        0.25      1.22 o
  10   3   5        9.49       10.90      2.44 o
  11   3   5        0.51       -1.58      1.58 o
 -12   4   5        0.00       -0.06      0.97 o
 -11   4   5        0.06        0.31      0.92 o
 -10   4   5        0.40       -0.82      0.89 o
  -9   4   5       48.68       59.32      2.26 o
  -8   4   5      445.01      440.82      8.09 o
  -7   4   5       34.34       33.78      2.10 o
  -6   4   5        0.11       -0.44      0.44 o
  -5   4   5       64.53       69.84      1.78 o
  -4   4   5       37.34       32.85      1.40 o
  -3   4   5       11.17       18.65      0.89 o
  -2   4   5       12.23       12.75      1.05 o
  -1   4   5        4.60        0.47      0.43 o
   0   4   5        5.42        7.88      0.96 o
   1   4   5        6.74        1.50      0.92 o
   2   4   5        0.78        0.77      0.35 o
   3   4   5      193.66      187.32      4.52 o
   4   4   5       17.57       23.20      1.11 o
   5   4   5      179.07      159.49      3.52 o
   6   4   5       52.77       58.84      2.01 o
   7   4   5       24.45       24.19      1.43 o
   8   4   5        0.98        1.89      0.87 o
   9   4   5        2.13        1.68      0.95 o
  10   4   5        0.01        0.92      1.66 o
 -11   5   5        3.42        2.58      1.08 o
 -10   5   5        0.02       -0.91      0.91 o
  -9   5   5       48.83       53.55      2.46 o
  -8   5   5       38.99       41.38      2.63 o
  -7   5   5      251.70      262.18      5.98 o
  -6   5   5        8.13        9.31      1.12 o
  -5   5   5       55.15       48.90      1.92 o
  -4   5   5       72.26       82.79      2.97 o
  -3   5   5      110.61      119.92      2.69 o
  -2   5   5       48.95       42.72      1.38 o
  -1   5   5        4.01        1.25      0.62 o
   0   5   5        0.60        4.41      0.57 o
   1   5   5        0.75        0.33      0.46 o
   2   5   5        3.25        1.50      0.44 o
   3   5   5       64.89       70.58      1.59 o
   4   5   5       96.42      119.33      3.14 o
   5   5   5       37.09       38.60      1.62 o
   6   5   5       27.01       27.39      1.84 o
   7   5   5        2.36        3.45      0.89 o
   8   5   5       16.34       16.62      1.29 o
   9   5   5        2.52        5.25      1.06 o
  10   5   5        2.11        0.83      1.77 o
 -11   6   5        0.11       -1.48      1.48 o
 -10   6   5        0.91        0.26      2.22 o
  -9   6   5        1.82        2.48      1.44 o
  -8   6   5       12.47       18.95      2.18 o
  -7   6   5      140.03      133.57      4.55 o
  -6   6   5      207.58      219.68      5.16 o
  -5   6   5       68.42       56.55      2.13 o
  -4   6   5       17.91       20.04      1.02 o
  -3   6   5       25.39       38.41      1.29 o
  -2   6   5        0.10        1.05      0.47 o
  -1   6   5       64.62       42.38      1.37 o
   0   6   5        0.86        1.22      0.45 o
   1   6   5       34.85       36.84      1.20 o
   2   6   5       70.16       68.86      2.20 o
   3   6   5      168.61      139.22      3.53 o
   4   6   5      314.19      308.72      5.53 o
   5   6   5       52.01       39.41      1.64 o
   6   6   5        2.40        2.04      0.88 o
   7   6   5       46.22       45.78      1.92 o
   8   6   5       10.15       11.92      1.70 o
   9   6   5        5.70        4.98      1.07 o
 -11   7   5        4.85        7.30      2.02 o
 -10   7   5        0.01       -1.32      1.32 o
  -9   7   5        1.42        1.28      1.48 o
  -8   7   5        7.79        8.94      1.70 o
  -7   7   5       35.39       38.93      2.47 o
  -6   7   5        2.06        1.30      0.98 o
  -5   7   5       24.86       22.41      1.46 o
  -4   7   5        0.59        1.55      0.80 o
  -3   7   5       87.06       79.09      2.02 o
  -2   7   5       38.99       46.77      1.69 o
  -1   7   5      105.48      106.54      2.57 o
   0   7   5        7.33        2.53      0.72 o
   1   7   5      167.07      177.49      4.20 o
   2   7   5       45.84       45.08      2.36 o
   3   7   5       36.86       39.99      2.39 o
   4   7   5        1.96        3.29      1.47 o
   5   7   5       17.64       18.02      1.46 o
   6   7   5        0.81       -0.24      0.76 o
   7   7   5        4.98        4.75      0.95 o
   8   7   5        1.00        0.83      0.90 o
   9   7   5        2.03        0.25      0.91 o
 -10   8   5        0.10       -1.03      1.36 o
  -9   8   5        1.14        1.85      1.45 o
  -8   8   5        7.88        9.75      1.72 o
  -7   8   5        0.16       -0.75      1.17 o
  -6   8   5        5.53        7.43      1.19 o
  -5   8   5      156.30      143.19      3.88 o
  -4   8   5      170.85      197.60      4.73 o
  -3   8   5        0.21        1.22      1.49 o
  -2   8   5      409.01      434.95      8.28 o
  -1   8   5      257.33      282.81      5.11 o
   0   8   5        4.13       -0.52      1.85 o
   1   8   5      314.80      296.64      6.44 o
   2   8   5      385.39      440.88     10.51 o
   3   8   5        0.23        1.22      1.62 o
   4   8   5       38.17       45.05      3.79 o
   5   8   5        0.02        0.25      0.96 o
   6   8   5        1.11       -0.07      0.95 o
   7   8   5        6.37        3.17      1.12 o
   8   8   5        1.67        1.14      1.10 o
 -10   9   5        0.33       -0.92      1.55 o
  -9   9   5        0.34        2.94      1.44 o
  -8   9   5        0.70        0.83      1.36 o
  -7   9   5       33.05       39.15      2.51 o
  -6   9   5        6.92        8.44      1.44 o
  -5   9   5        7.08        9.84      1.70 o
  -4   9   5       50.46       42.32      1.99 o
  -3   9   5        6.50        5.92      0.98 o
  -2   9   5      411.44      468.30     12.24 o
  -1   9   5       90.83       91.58      5.91 o
   0   9   5        1.07        1.68      0.91 o
   1   9   5      147.58      131.84      4.28 o
   2   9   5        0.43       -0.51      1.14 o
   3   9   5       27.89       23.68      2.06 o
   4   9   5       25.55       18.20      1.74 o
   5   9   5        0.23        1.85      1.06 o
   6   9   5       13.86       11.91      1.42 o
   7   9   5        1.06        3.08      1.15 o
  -9  10   5        2.23        2.12      1.49 o
  -8  10   5        1.19        0.43      1.29 o
  -7  10   5        0.26        0.28      1.27 o
  -6  10   5       10.17       15.34      2.48 o
  -5  10   5        0.07       -0.19      0.98 o
  -4  10   5        1.21        0.26      0.92 o
  -3  10   5        0.10       -0.56      1.45 o
  -2  10   5        7.80       12.98      1.22 o
  -1  10   5        0.26        0.00      0.83 o
   0  10   5        0.57       -0.93      0.93 o
   1  10   5        0.65        1.05      1.05 o
   2  10   5        0.20       -1.53      1.83 o
   3  10   5        6.17        9.56      1.54 o
   4  10   5        0.85        0.75      1.21 o
   5  10   5       10.15       11.45      1.38 o
   6  10   5        0.32        0.21      1.05 o
  -8  11   5        0.85        1.34      1.30 o
  -7  11   5        3.70        4.52      1.41 o
  -6  11   5        2.24        2.24      1.26 o
  -5  11   5        1.56        0.22      1.06 o
  -4  11   5       12.19        8.97      1.16 o
  -3  11   5        0.03        1.22      0.87 o
  -2  11   5        1.34        2.70      0.96 o
  -1  11   5        0.61        0.30      0.92 o
   0  11   5        0.50        2.96      1.09 o
   1  11   5        0.07        2.54      1.22 o
   2  11   5       10.27       12.53      1.53 o
   3  11   5       21.09       29.02      2.07 o
   4  11   5       10.47        5.38      1.50 o
   5  11   5        3.46        2.79      1.22 o
  -6  12   5        1.20       -0.73      1.06 o
  -5  12   5        4.77        6.32      2.11 o
  -4  12   5        6.54        6.33      1.21 o
  -3  12   5        7.04       11.13      2.34 o
  -2  12   5        9.28       10.97      1.23 o
  -1  12   5        1.15        2.99      1.53 o
   0  12   5        0.05       -0.49      1.44 o
   1  12   5        3.38        2.32      1.11 o
   2  12   5        0.00       -0.74      1.15 o
   3  12   5       45.51       66.10      2.97 o
  -3  13   5       21.31       23.57      2.73 o
  -2  13   5        1.02       -0.81      1.50 o
  -1  13   5        0.01       -0.27      0.90 o
   0  13   5        1.25        0.60      1.03 o
  -1 -14   6        0.00        1.16      1.01 o
   0 -14   6        2.53        2.89      0.91 o
   1 -14   6        6.01        7.20      1.01 o
   2 -14   6        0.09       -0.02      0.79 o
   3 -14   6        0.54        0.73      1.26 o
   4 -14   6        0.06        0.10      1.09 o
  -3 -13   6        2.49        2.30      1.18 o
  -2 -13   6        0.37        1.83      0.94 o
  -1 -13   6        1.27        1.80      0.98 o
   0 -13   6       10.25       10.36      1.20 o
   1 -13   6        3.08        3.36      0.93 o
   2 -13   6        6.09        4.04      0.94 o
   3 -13   6        0.19       -0.92      1.12 o
   4 -13   6        3.15        1.65      1.24 o
   5 -13   6        1.65        4.17      1.53 o
   6 -13   6        0.26        1.01      1.53 o
  -5 -12   6        0.45        0.64      0.86 o
  -4 -12   6        0.48        0.52      0.90 o
  -3 -12   6        0.11       -0.33      0.87 o
  -2 -12   6        0.63        1.54      1.01 o
  -1 -12   6        0.00        0.77      1.76 o
   0 -12   6       55.54       55.42      2.22 o
   1 -12   6        0.15        0.45      0.80 o
   2 -12   6        1.55        1.22      0.73 o
   3 -12   6        0.90        0.72      1.15 o
   4 -12   6        0.37       -0.88      1.18 o
   5 -12   6       22.19       16.43      1.96 o
   6 -12   6       16.85       12.90      2.07 o
   7 -12   6        0.08        0.47      3.57 o
   8 -12   6        7.78        9.20      2.03 o
  -6 -11   6        5.76        4.70      1.14 o
  -5 -11   6        0.01        1.21      0.97 o
  -4 -11   6        1.62        0.66      0.94 o
  -3 -11   6       12.37       15.75      1.34 o
  -2 -11   6        1.90        2.14      0.94 o
  -1 -11   6       36.90       35.96      2.33 o
   0 -11   6       94.77       88.63      3.12 o
   1 -11   6       88.75       95.06      2.80 o
   2 -11   6       15.00       16.63      1.12 o
   3 -11   6       29.67       30.91      1.85 o
   4 -11   6        0.18        2.37      1.31 o
   5 -11   6       41.57       46.19      2.71 o
   6 -11   6       60.00       59.83      3.67 o
   7 -11   6        1.67        3.25      1.93 o
   8 -11   6        7.21        5.37      2.70 o
   9 -11   6        0.23       -0.11      1.66 o
  -7 -10   6       17.13       23.42      1.69 o
  -6 -10   6       13.37       15.58      1.52 o
  -5 -10   6        6.49       12.85      1.40 o
  -4 -10   6        1.91        1.91      0.99 o
  -3 -10   6       40.78       37.45      1.83 o
  -2 -10   6       11.42       12.41      1.31 o
  -1 -10   6        1.81        2.30      0.94 o
   0 -10   6        0.24        0.75      0.64 o
   1 -10   6       31.51       30.08      1.50 o
   2 -10   6        1.43        1.79      0.71 o
   3 -10   6        0.09       -0.82      0.82 o
   4 -10   6       14.87       11.24      1.50 o
   5 -10   6        9.95       14.43      1.96 o
   6 -10   6        0.75        2.22      1.49 o
   7 -10   6        0.55        0.17      1.46 o
   8 -10   6        0.89       -0.06      1.70 o
   9 -10   6        0.11       -1.48      1.48 o
  10 -10   6        1.33        4.73      2.41 o
  -8  -9   6        1.65       -0.09      1.12 o
  -7  -9   6       25.93       35.20      1.98 o
  -6  -9   6        9.90        8.26      1.36 o
  -5  -9   6       23.49       26.52      1.71 o
  -4  -9   6        2.85        0.80      0.96 o
  -3  -9   6       83.20       95.01      2.74 o
  -2  -9   6       48.49       50.24      1.84 o
  -1  -9   6       11.62       11.34      0.87 o
   0  -9   6        0.02       -0.51      0.51 o
   1  -9   6       41.44       36.08      1.24 o
   2  -9   6        4.98        7.42      0.97 o
   3  -9   6       44.31       46.75      1.99 o
   4  -9   6       15.44       18.23      2.14 o
   5  -9   6        7.81        1.57      1.35 o
   6  -9   6       17.47       15.86      2.12 o
   7  -9   6        0.17        0.79      1.97 o
   8  -9   6       27.66       28.84      2.85 o
   9  -9   6        0.75        1.49      1.73 o
  10  -9   6        0.03       -2.49      2.49 o
  -9  -8   6        0.02       -0.87      0.87 o
  -8  -8   6        0.03       -0.87      0.87 o
  -7  -8   6        9.73       11.81      1.22 o
  -6  -8   6        3.50        6.28      1.20 o
  -5  -8   6       10.25       10.61      1.24 o
  -4  -8   6       17.49       13.58      1.56 o
  -3  -8   6       91.50       82.31      2.93 o
  -2  -8   6        0.22       -0.57      0.57 o
  -1  -8   6        1.63        1.50      0.58 o
   0  -8   6        4.78        2.80      0.55 o
   1  -8   6        5.24        4.11      0.56 o
   2  -8   6        0.84        1.99      0.86 o
   3  -8   6       89.26       81.30      2.50 o
   4  -8   6       29.37       25.03      3.70 o
   5  -8   6      297.30      275.02      8.67 o
   6  -8   6       30.66       31.28      2.65 o
   7  -8   6       55.56       58.94      5.93 o
   8  -8   6       31.67       34.52      3.01 o
   9  -8   6        7.83        4.92      1.95 o
  10  -8   6        0.09        0.08      1.70 o
  11  -8   6        1.14        3.37      2.08 o
  -9  -7   6        0.37       -0.85      0.93 o
  -8  -7   6        0.44       -0.85      0.85 o
  -7  -7   6        4.73        7.01      1.10 o
  -6  -7   6        7.27        4.52      1.00 o
  -5  -7   6       74.92       71.40      2.10 o
  -4  -7   6       83.48       80.76      2.47 o
  -3  -7   6      125.67      112.80      2.22 o
  -2  -7   6      154.91      164.03      2.77 o
  -1  -7   6        7.10       10.41      0.73 o
   0  -7   6        4.13        0.89      0.38 o
   1  -7   6      578.62      636.46      9.48 o
   2  -7   6      132.05      159.60      3.07 o
   3  -7   6        4.28        3.19      0.83 o
   4  -7   6       24.24       15.36      1.48 o
   5  -7   6      149.05      153.54      5.60 o
   6  -7   6        9.37        9.66      1.84 o
   7  -7   6        1.68        2.16      1.52 o
   8  -7   6       59.70       64.35      3.89 o
   9  -7   6       18.29       18.02      1.52 o
  10  -7   6        0.10       -0.98      1.01 o
  11  -7   6        0.63       -0.58      1.22 o
 -10  -6   6        0.06        0.14      1.22 o
  -9  -6   6        0.49        0.50      1.12 o
  -8  -6   6        7.69        8.22      1.22 o
  -7  -6   6       23.94       24.42      1.49 o
  -6  -6   6       12.49       17.06      1.25 o
  -5  -6   6      326.86      289.62      5.18 o
  -4  -6   6      115.46      120.23      2.77 o
  -3  -6   6      103.09       95.63      2.16 o
  -2  -6   6        7.43        9.37      0.94 o
  -1  -6   6     1323.79     1308.73     15.01 o
   0  -6   6      441.11      443.10      5.69 o
   1  -6   6     1647.03     1562.44     22.05 o
   2  -6   6        9.01       18.30      0.72 o
   3  -6   6        6.35        2.40      0.60 o
   4  -6   6       23.57       24.41      0.85 o
   5  -6   6        3.94        2.44      0.87 o
   6  -6   6       15.17       16.27      1.88 o
   7  -6   6        1.74        2.24      0.96 o
   8  -6   6       55.83       54.01      3.09 o
   9  -6   6        1.23        0.94      1.28 o
  10  -6   6        7.37        5.82      1.41 o
  11  -6   6        0.01       -0.58      1.22 o
 -10  -5   6        0.06        0.89      1.41 o
  -9  -5   6        0.30       -1.01      1.01 o
  -8  -5   6       42.23       34.96      2.13 o
  -7  -5   6       19.23       14.79      1.26 o
  -6  -5   6        6.14        3.59      0.99 o
  -5  -5   6       14.68       16.57      0.89 o
  -4  -5   6        1.20        0.39      0.45 o
  -3  -5   6       64.09       51.21      1.18 o
  -2  -5   6       92.04      107.94      1.87 o
  -1  -5   6       23.86       26.72      0.86 o
   0  -5   6       20.16        9.53      0.60 o
   1  -5   6      113.00      147.10      2.30 o
   2  -5   6      565.17      490.50      6.71 o
   3  -5   6      345.49      327.87      5.64 o
   4  -5   6       16.23       10.61      0.70 o
   5  -5   6       17.04       11.34      0.85 o
   6  -5   6       34.47       25.63      1.58 o
   7  -5   6        4.81        3.35      1.06 o
   8  -5   6        2.12       -0.89      1.05 o
   9  -5   6       18.99       19.37      1.86 o
  10  -5   6        1.04        0.65      1.32 o
  11  -5   6        0.10        0.21      1.35 o
 -11  -4   6        1.83        2.30      1.66 o
 -10  -4   6        0.03        1.13      2.59 o
  -9  -4   6       17.93       19.26      2.66 o
  -8  -4   6      116.29      131.27      3.56 o
  -7  -4   6        2.62        3.63      0.90 o
  -6  -4   6       77.09       77.99      2.22 o
  -5  -4   6        9.86        9.45      0.70 o
  -4  -4   6        9.04        7.16      0.55 o
  -3  -4   6       19.01       30.38      0.88 o
  -2  -4   6      150.60      141.00      2.47 o
  -1  -4   6       16.12       20.92      0.95 o
   0  -4   6     1478.99     1480.01     19.13 o
   1  -4   6      415.60      440.77      5.63 o
   2  -4   6       90.83       80.88      1.54 o
   3  -4   6      161.35      194.69      3.24 o
   4  -4   6       56.81       64.98      2.57 o
   5  -4   6       29.35       28.60      1.06 o
   6  -4   6        1.46        1.36      0.61 o
   7  -4   6       23.68       21.29      1.30 o
   8  -4   6        0.66       -1.49      2.33 o
   9  -4   6       18.97       17.76      1.86 o
  10  -4   6        0.92       -0.33      1.32 o
  11  -4   6       12.20       11.77      1.85 o
  12  -4   6        0.11       -0.61      1.57 o
 -11  -3   6        0.02       -1.14      1.14 o
 -10  -3   6        1.60        0.11      1.08 o
  -9  -3   6        0.17        0.42      1.39 o
  -8  -3   6       28.43       31.81      1.98 o
  -7  -3   6        2.25        1.58      0.74 o
  -6  -3   6       64.00       58.39      1.60 o
  -5  -3   6        1.29        2.19      0.51 o
  -4  -3   6       30.72       45.34      1.22 o
  -3  -3   6        6.52        5.40      0.49 o
  -2  -3   6       19.53       25.99      0.88 o
  -1  -3   6      511.98      519.50      7.12 o
   0  -3   6     1478.63     1714.16     37.65 o
   1  -3   6       79.00       85.02      2.54 o
   2  -3   6     1181.64     1125.80     16.84 o
   3  -3   6     1376.15     1374.66     19.36 o
   4  -3   6      846.85      787.59     10.95 o
   5  -3   6      234.37      240.88      3.70 o
   6  -3   6       14.76       18.73      1.08 o
   7  -3   6       23.32       23.19      1.25 o
   8  -3   6        1.20        0.59      0.86 o
   9  -3   6        0.15       -1.15      1.15 o
  10  -3   6       19.06       19.07      2.32 o
  11  -3   6        0.51       -0.66      1.67 o
  12  -3   6        0.07        0.47      2.29 o
 -11  -2   6        0.35       -0.02      1.19 o
 -10  -2   6        8.97       11.03      2.36 o
  -9  -2   6        6.17        4.51      1.27 o
  -8  -2   6        2.90        5.00      1.00 o
  -7  -2   6       13.66       12.89      0.96 o
  -6  -2   6       10.63       12.08      0.92 o
  -5  -2   6       99.20      102.63      2.01 o
  -4  -2   6      185.58      167.93      3.23 o
  -3  -2   6     1176.59     1361.51     17.82 o
  -2  -2   6      133.64      108.44      1.96 o
  -1  -2   6      385.89      387.57      8.86 o
   0  -2   6     1421.89     1387.50     18.01 o
   1  -2   6      955.75     1010.96     14.34 o
   2  -2   6      479.26      477.55      7.40 o
   3  -2   6     1747.89     1745.59     21.12 o
   4  -2   6     2161.07     2046.84     26.37 o
   5  -2   6      560.68      578.73      8.52 o
   6  -2   6       72.08       57.38      1.46 o
   7  -2   6        6.21        8.09      1.05 o
   8  -2   6        0.84        1.53      0.82 o
   9  -2   6        0.22        0.25      0.90 o
  10  -2   6        0.01        2.06      1.65 o
  11  -2   6        1.42        1.31      2.41 o
  12  -2   6        3.34        3.49      2.44 o
 -11  -1   6        0.00       -1.04      1.22 o
 -10  -1   6        1.51        2.54      1.41 o
  -9  -1   6       32.13       29.24      1.97 o
  -8  -1   6        8.59       11.53      1.10 o
  -7  -1   6       33.61       28.06      2.42 o
  -6  -1   6       11.64       15.34      0.99 o
  -5  -1   6        6.48        8.38      1.04 o
  -4  -1   6     1107.89     1046.57     13.05 o
  -3  -1   6     4993.29     5109.90     60.77 o
  -2  -1   6      886.64      904.77     11.22 o
  -1  -1   6      157.49      182.13      2.64 o
   0  -1   6      299.86      330.41      5.44 o
   1  -1   6       76.23       71.43      2.14 o
   2  -1   6      129.81      125.31      2.11 o
   3  -1   6      568.70      687.69      9.62 o
   4  -1   6      367.59      339.01      4.61 o
   5  -1   6      286.25      267.88      3.85 o
   6  -1   6       29.74       36.15      1.42 o
   7  -1   6       24.31       30.76      2.03 o
   8  -1   6        0.41       -0.14      0.74 o
   9  -1   6        4.63        2.90      0.97 o
  10  -1   6        1.36        0.31      1.25 o
  11  -1   6        1.23        1.22      1.84 o
 -12   0   6        0.70        2.84      1.74 o
 -11   0   6        7.17        7.35      2.86 o
 -10   0   6        1.27       -1.35      1.46 o
  -9   0   6        0.65        0.89      0.79 o
  -8   0   6       10.39        7.67      1.04 o
  -7   0   6       18.67       24.39      1.44 o
  -6   0   6       87.38       90.58      2.04 o
  -5   0   6      604.72      629.98      8.81 o
  -4   0   6     1488.15     1349.34     17.76 o
  -3   0   6      131.92      195.14      3.36 o
  -2   0   6      112.09      128.86      2.19 o
  -1   0   6       93.27      100.87      1.81 o
   0   0   6     3004.46     2941.69     44.04 o
   1   0   6       89.71       90.30      2.29 o
   2   0   6     2101.61     2157.62     29.81 o
   3   0   6        9.75       13.15      0.64 o
   4   0   6        0.00        0.63      0.34 o
   5   0   6      145.86      122.02      2.31 o
   6   0   6      114.59       92.35      1.90 o
   7   0   6        3.60        2.21      0.61 o
   8   0   6       52.77       53.70      2.33 o
   9   0   6       17.78       24.04      2.09 o
  10   0   6        3.04        7.18      1.68 o
  11   0   6        1.13        2.73      1.54 o
 -12   1   6        0.21        0.84      1.58 o
 -11   1   6        1.20        1.67      1.70 o
 -10   1   6       22.81       26.86      1.93 o
  -9   1   6        0.48        0.22      0.91 o
  -8   1   6        8.26        8.64      1.07 o
  -7   1   6        5.29        4.53      0.84 o
  -6   1   6        0.24       -0.40      0.56 o
  -5   1   6      585.04      545.76      7.71 o
  -4   1   6      311.48      307.84      5.86 o
  -3   1   6       24.44       48.83      1.83 o
  -2   1   6     1231.19     1246.88     17.93 o
  -1   1   6       27.73       31.11      1.23 o
   0   1   6      330.23      343.20      6.71 o
   1   1   6      133.15      165.21      2.73 o
   2   1   6      236.36      246.77      3.89 o
   3   1   6      107.46       85.91      2.01 o
   4   1   6      159.44      146.59      2.57 o
   5   1   6       26.51       32.09      1.31 o
   6   1   6        7.41        2.22      0.57 o
   7   1   6      447.62      435.01      6.14 o
   8   1   6       51.69       55.92      2.52 o
   9   1   6        4.27       -0.16      1.31 o
  10   1   6        1.01       -0.18      2.01 o
  11   1   6        0.02       -1.42      1.42 o
 -12   2   6        1.62        0.10      1.44 o
 -11   2   6        3.35        5.34      1.55 o
 -10   2   6        1.94        1.47      1.13 o
  -9   2   6        0.36        1.85      1.07 o
  -8   2   6        0.00       -0.20      0.76 o
  -7   2   6        4.28        2.07      0.79 o
  -6   2   6       67.40       77.59      2.17 o
  -5   2   6      349.24      345.32      7.90 o
  -4   2   6        0.97        1.53      0.76 o
  -3   2   6      226.51      198.09      3.30 o
  -2   2   6      643.12      690.96      9.91 o
  -1   2   6      475.37      431.41      8.58 o
   0   2   6      242.19      275.39      6.94 o
   1   2   6        5.44        1.88      0.44 o
   2   2   6      430.89      491.92      8.04 o
   3   2   6       17.15       12.92      0.81 o
   4   2   6      181.48      176.68      2.99 o
   5   2   6      115.42       94.97      2.02 o
   6   2   6        8.56        2.43      0.73 o
   7   2   6      805.69      861.67     12.92 o
   8   2   6       15.03       15.16      1.27 o
   9   2   6       12.38       16.32      1.93 o
  10   2   6        1.66        2.12      1.89 o
  11   2   6        0.36       -0.87      1.66 o
 -12   3   6        2.76        1.70      1.16 o
 -11   3   6        0.93        1.59      1.16 o
 -10   3   6        1.08        2.31      1.16 o
  -9   3   6        2.15        2.43      1.05 o
  -8   3   6       44.86       52.36      1.85 o
  -7   3   6       48.90       56.18      1.92 o
  -6   3   6       28.08       28.69      1.32 o
  -5   3   6       39.50       26.45      1.22 o
  -4   3   6      136.94      135.22      2.70 o
  -3   3   6       25.82       31.04      0.94 o
  -2   3   6       69.57      111.47      2.00 o
  -1   3   6       56.62       52.55      3.53 o
   0   3   6     7985.08     8002.32    187.47 o
   1   3   6       65.99       74.82      2.19 o
   2   3   6      191.73      202.54      3.58 o
   3   3   6        1.83        0.23      0.44 o
   4   3   6        0.09       -0.24      0.51 o
   5   3   6      113.50      116.01      2.34 o
   6   3   6       45.96       34.70      1.61 o
   7   3   6       41.89       45.56      1.77 o
   8   3   6       19.37       16.26      1.55 o
   9   3   6        0.00        0.44      1.22 o
  10   3   6        0.21        2.30      1.78 o
  11   3   6        0.00        2.93      2.58 o
 -11   4   6        1.73        2.00      1.10 o
 -10   4   6        3.48        2.49      1.03 o
  -9   4   6       25.19       27.25      1.62 o
  -8   4   6       91.34       82.69      2.61 o
  -7   4   6      491.24      523.62      9.08 o
  -6   4   6        0.78        1.41      0.58 o
  -5   4   6       61.44       58.78      1.51 o
  -4   4   6      172.76      169.65      5.51 o
  -3   4   6        3.81        2.88      1.52 o
  -2   4   6      179.33      198.83      4.16 o
  -1   4   6       57.74       80.12      2.15 o
   0   4   6      846.42      834.69     18.34 o
   1   4   6        3.20        7.61      0.46 o
   2   4   6        0.09       -0.09      0.36 o
   3   4   6        0.53        4.00      0.97 o
   4   4   6       61.37       56.49      1.76 o
   5   4   6       13.49        8.14      0.94 o
   6   4   6       87.31      104.04      3.21 o
   7   4   6        0.86        1.05      0.81 o
   8   4   6        1.52        2.53      0.92 o
   9   4   6        2.88        2.77      0.98 o
  10   4   6        1.74       -0.80      1.84 o
 -11   5   6        1.24        0.43      1.00 o
 -10   5   6        1.69        0.77      1.19 o
  -9   5   6        2.66        3.32      0.94 o
  -8   5   6       32.77       31.58      2.78 o
  -7   5   6      312.65      306.81      6.83 o
  -6   5   6       13.23       11.84      1.23 o
  -5   5   6       37.80       37.74      2.06 o
  -4   5   6       21.49       20.04      1.37 o
  -3   5   6        5.81       10.59      0.86 o
  -2   5   6       32.38       18.65      1.00 o
  -1   5   6      279.73      323.28      6.31 o
   0   5   6       50.72       43.31      1.52 o
   1   5   6      625.68      619.02     11.36 o
   2   5   6       12.67       16.42      1.12 o
   3   5   6       19.56       18.28      0.83 o
   4   5   6        0.22       -0.32      0.70 o
   5   5   6      222.22      229.01      5.29 o
   6   5   6       11.91        8.84      1.33 o
   7   5   6       23.64       25.37      1.42 o
   8   5   6        0.94        0.16      0.87 o
   9   5   6        1.67       -0.01      0.90 o
  10   5   6        0.02       -1.48      1.48 o
 -11   6   6        4.23        3.32      1.64 o
 -10   6   6        0.17       -2.02      2.02 o
  -9   6   6        3.36        1.02      1.38 o
  -8   6   6       11.31        8.66      1.62 o
  -7   6   6        1.37       -0.58      1.10 o
  -6   6   6       34.69       37.05      2.88 o
  -5   6   6        0.91        0.00      0.58 o
  -4   6   6       42.34       40.84      1.78 o
  -3   6   6       12.36       12.56      0.93 o
  -2   6   6       23.96       30.10      1.30 o
  -1   6   6       65.91       81.69      2.58 o
   0   6   6       13.84       20.79      0.95 o
   1   6   6       56.99       56.72      2.24 o
   2   6   6       19.79       14.41      1.48 o
   3   6   6      116.17      106.22      3.09 o
   4   6   6        5.93        1.57      0.68 o
   5   6   6        5.92        2.06      1.21 o
   6   6   6       35.26       36.51      1.60 o
   7   6   6        1.01        0.49      0.84 o
   8   6   6        4.06        2.56      0.94 o
   9   6   6        7.29        8.89      1.18 o
 -10   7   6        0.17       -0.47      1.44 o
  -9   7   6        1.05        0.19      1.38 o
  -8   7   6        0.01       -0.12      1.29 o
  -7   7   6        0.96       -0.14      1.20 o
  -6   7   6        4.17        2.72      1.04 o
  -5   7   6      116.47      109.81      3.82 o
  -4   7   6       17.58       18.55      1.33 o
  -3   7   6       22.65       20.72      1.45 o
  -2   7   6        4.82        0.47      0.65 o
  -1   7   6      188.97      183.18      4.05 o
   0   7   6        0.45       -0.01      0.81 o
   1   7   6      109.30      100.36      2.99 o
   2   7   6      226.10      266.63      5.96 o
   3   7   6      189.38      184.46      5.57 o
   4   7   6      189.27      201.11      6.03 o
   5   7   6       30.55       22.06      2.14 o
   6   7   6       29.07       30.61      1.44 o
   7   7   6        4.30        4.63      0.95 o
   8   7   6        3.10        3.90      0.98 o
 -10   8   6        1.37       -0.07      1.37 o
  -9   8   6        2.45        2.56      1.56 o
  -8   8   6        0.00        0.34      1.25 o
  -7   8   6        4.43        4.96      1.47 o
  -6   8   6       47.91       45.31      2.63 o
  -5   8   6       19.86        6.89      2.70 o
  -4   8   6       49.71       46.27      3.02 o
  -3   8   6      121.19      123.77      3.91 o
  -2   8   6        8.57       16.21      1.43 o
  -1   8   6      153.77      141.65      4.18 o
   0   8   6       32.83       35.68      1.97 o
   1   8   6      150.03      163.42      4.23 o
   2   8   6        1.68        2.96      1.29 o
   3   8   6        0.21        2.19      1.33 o
   4   8   6        0.11       -0.76      1.26 o
   5   8   6        9.39        7.62      1.22 o
   6   8   6        0.00       -1.16      1.16 o
   7   8   6        0.03       -0.96      0.96 o
   8   8   6        1.26        1.29      1.43 o
  -9   9   6        4.11        6.42      1.69 o
  -8   9   6        1.18       -0.81      1.27 o
  -7   9   6        1.33       -0.18      1.24 o
  -6   9   6        0.64       -0.26      1.21 o
  -5   9   6        0.85        0.42      0.95 o
  -4   9   6       92.86       93.59      3.48 o
  -3   9   6        0.11       -0.23      1.12 o
  -2   9   6      140.76      129.61      4.05 o
  -1   9   6       62.96       60.98      4.67 o
   0   9   6       13.94       18.20      1.39 o
   1   9   6       12.56       15.18      1.63 o
   2   9   6       47.63       64.18      3.07 o
   3   9   6        0.72        1.12      1.36 o
   4   9   6       13.29       15.13      1.99 o
   5   9   6        1.68        4.36      1.16 o
   6   9   6        6.22        7.00      1.29 o
   7   9   6        2.38        2.52      1.22 o
  -8  10   6        0.01        0.37      1.35 o
  -7  10   6        0.09       -0.04      1.19 o
  -6  10   6        1.51       -0.16      1.18 o
  -5  10   6        4.04        2.34      1.03 o
  -4  10   6       13.74       25.59      1.83 o
  -3  10   6       41.75       29.85      1.97 o
  -2  10   6       46.34       50.80      2.67 o
  -1  10   6        8.91       10.39      1.28 o
   0  10   6        7.13       11.16      1.89 o
   1  10   6        1.14        3.61      1.23 o
   2  10   6       23.48       27.29      3.21 o
   3  10   6       19.06       14.17      1.87 o
   4  10   6        6.71        4.85      1.39 o
   5  10   6        8.35        6.66      1.24 o
  -7  11   6        0.09       -0.59      1.11 o
  -6  11   6        2.61        0.38      1.21 o
  -5  11   6        0.00        0.93      1.26 o
  -4  11   6        0.90       -0.40      1.21 o
  -3  11   6        4.12        3.79      1.15 o
  -2  11   6       10.35       11.08      1.35 o
  -1  11   6        5.02        5.34      1.20 o
   0  11   6       13.99       14.20      1.59 o
   1  11   6        9.38        9.98      1.57 o
   2  11   6        3.45        6.78      1.51 o
   3  11   6        2.01        1.50      1.61 o
   4  11   6        3.04        5.97      1.46 o
  -5  12   6        0.21        1.24      1.24 o
  -4  12   6        2.22        2.96      1.15 o
  -3  12   6        0.90        0.65      1.13 o
  -2  12   6        0.62        2.04      1.19 o
  -1  12   6        0.11       -0.51      1.32 o
   0  12   6        3.02        4.46      1.25 o
   1  12   6        5.64       10.97      1.64 o
   2  12   6        0.17       -0.49      1.76 o
   0 -14   7        5.67        4.35      1.89 o
   1 -14   7        0.05        0.27      0.84 o
   2 -14   7        2.38        2.83      1.70 o
   3 -14   7        0.00       -0.54      1.44 o
   4 -14   7        0.54        0.88      1.12 o
  -3 -13   7        1.84        3.00      1.02 o
  -2 -13   7        1.41        0.09      0.95 o
  -1 -13   7       29.19       25.98      1.69 o
   0 -13   7        1.00        0.92      0.93 o
   1 -13   7        0.60       -0.53      0.89 o
   2 -13   7        6.84        6.27      1.65 o
   3 -13   7        0.06       -1.12      1.12 o
   4 -13   7        0.05       -0.63      1.22 o
   5 -13   7        2.99        1.80      1.37 o
   6 -13   7        3.40        3.52      1.51 o
  -5 -12   7        1.13       -0.85      0.85 o
  -4 -12   7        0.12       -0.49      0.86 o
  -3 -12   7        1.08        0.70      1.22 o
  -2 -12   7       47.02       47.32      2.30 o
  -1 -12   7        6.01        6.44      1.39 o
   0 -12   7        6.57        4.92      1.14 o
   1 -12   7       25.46       27.05      1.63 o
   2 -12   7        3.40        2.39      1.49 o
   3 -12   7        3.94        8.18      1.49 o
   4 -12   7        0.03        1.93      1.32 o
   5 -12   7        3.81        2.68      1.43 o
   6 -12   7        0.06        3.36      1.56 o
   7 -12   7        0.36        1.81      1.82 o
   8 -12   7       16.84       13.40      2.77 o
  -6 -11   7       12.60       15.62      1.45 o
  -5 -11   7        5.15        3.82      1.12 o
  -4 -11   7        1.54        1.30      0.96 o
  -3 -11   7        2.87        2.83      1.00 o
  -2 -11   7       29.24       28.20      1.79 o
  -1 -11   7       15.23       13.63      1.37 o
   0 -11   7       33.21       39.52      2.65 o
   1 -11   7       23.70       22.07      1.48 o
   2 -11   7       44.81       54.57      2.45 o
   3 -11   7       11.68       12.38      1.76 o
   4 -11   7       18.81       20.27      1.96 o
   5 -11   7        0.01       -1.22      1.27 o
   6 -11   7        0.32        0.69      2.89 o
   7 -11   7        0.05       -0.91      1.47 o
   8 -11   7        4.40        5.60      1.93 o
   9 -11   7        0.53        1.36      2.19 o
  -7 -10   7        0.57        1.49      1.12 o
  -6 -10   7       54.45       66.67      2.63 o
  -5 -10   7        1.91        0.46      1.06 o
  -4 -10   7        2.01        3.37      1.05 o
  -3 -10   7       32.00       36.21      2.50 o
  -2 -10   7        3.59        3.94      0.99 o
  -1 -10   7      166.28      181.42      4.01 o
   0 -10   7        8.91        9.20      1.50 o
   1 -10   7       38.88       37.53      1.61 o
   2 -10   7       26.42       27.10      1.68 o
   3 -10   7        2.63        2.47      1.06 o
   4 -10   7        0.06       -0.69      1.15 o
   5 -10   7        0.01       -0.25      1.41 o
   6 -10   7        0.77        3.37      2.41 o
   7 -10   7        0.01       -0.55      1.55 o
   8 -10   7        0.35       -0.72      1.59 o
   9 -10   7        0.33       -0.37      1.51 o
  -8  -9   7       25.90       29.18      2.00 o
  -7  -9   7        5.63        5.78      1.38 o
  -6  -9   7       48.75       59.02      3.21 o
  -5  -9   7        2.06        1.56      1.04 o
  -4  -9   7        1.07        1.82      1.19 o
  -3  -9   7       17.31       14.14      1.25 o
  -2  -9   7        1.98        2.60      0.84 o
  -1  -9   7       22.13       21.73      1.26 o
   0  -9   7       19.24       14.29      0.95 o
   1  -9   7       11.93       14.71      1.30 o
   2  -9   7        0.01       -0.18      0.86 o
   3  -9   7      127.99      130.56      3.57 o
   4  -9   7       35.69       36.77      2.28 o
   5  -9   7       34.29       27.25      2.43 o
   6  -9   7       30.18       31.52      6.23 o
   7  -9   7        9.03       12.18      2.14 o
   8  -9   7        1.41        0.82      1.65 o
   9  -9   7        0.30        0.50      2.20 o
  10  -9   7        0.34        0.42      1.87 o
  -9  -8   7        1.03        1.06      0.99 o
  -8  -8   7       14.89       18.41      1.56 o
  -7  -8   7        7.61        4.87      1.16 o
  -6  -8   7        0.18       -0.16      1.12 o
  -5  -8   7        4.98        4.23      1.12 o
  -4  -8   7       62.59       72.40      2.45 o
  -3  -8   7       42.57       45.28      1.85 o
  -2  -8   7       67.34       66.06      1.89 o
  -1  -8   7      146.21      150.37      2.99 o
   0  -8   7        3.82        3.88      1.06 o
   1  -8   7        3.23        2.03      0.86 o
   2  -8   7      683.76      672.94     12.57 o
   3  -8   7       23.72       20.93      1.99 o
   4  -8   7       41.13       36.81      6.42 o
   5  -8   7      301.13      287.94      9.08 o
   6  -8   7       13.17       12.64      2.03 o
   7  -8   7        0.43       -1.42      1.42 o
   8  -8   7        1.26        0.19      1.64 o
   9  -8   7        7.14        9.80      2.26 o
  10  -8   7        1.27       -2.33      2.33 o
  -9  -7   7        0.55        1.30      1.14 o
  -8  -7   7        0.62       -0.38      0.92 o
  -7  -7   7       13.72       12.48      1.25 o
  -6  -7   7       17.13       17.90      1.32 o
  -5  -7   7       24.83       19.88      1.44 o
  -4  -7   7      206.20      215.99      4.63 o
  -3  -7   7        2.28       -0.26      1.19 o
  -2  -7   7      148.88      154.99      2.74 o
  -1  -7   7      127.00      136.69      2.18 o
   0  -7   7       32.12       38.48      1.95 o
   1  -7   7       39.20       44.78      1.67 o
   2  -7   7       21.29       17.04      1.19 o
   3  -7   7        1.44        3.05      0.88 o
   4  -7   7      714.57      642.87     15.01 o
   5  -7   7      354.90      352.81     10.61 o
   6  -7   7        7.58        9.57      0.90 o
   7  -7   7        4.18        1.56      1.48 o
   8  -7   7        8.17        5.63      1.12 o
   9  -7   7        1.26        0.49      1.02 o
  10  -7   7        0.28       -0.69      1.03 o
  11  -7   7        0.00        0.32      1.13 o
 -10  -6   7        3.96        4.62      1.70 o
  -9  -6   7        5.67        6.54      1.41 o
  -8  -6   7        2.81        4.55      1.37 o
  -7  -6   7        0.16        0.15      0.89 o
  -6  -6   7        0.11       -0.79      0.79 o
  -5  -6   7      606.13      610.41      9.58 o
  -4  -6   7      769.50      773.54     11.65 o
  -3  -6   7        3.09        0.75      0.64 o
  -2  -6   7      187.01      181.06      3.06 o
  -1  -6   7      419.85      396.22      6.77 o
   0  -6   7        2.32        1.56      0.41 o
   1  -6   7        4.42        1.92      0.73 o
   2  -6   7       55.31       47.52      1.13 o
   3  -6   7        0.35        3.65      0.49 o
   4  -6   7      200.65      199.77      3.68 o
   5  -6   7       86.05       95.75      3.05 o
   6  -6   7        8.78        9.81      1.16 o
   7  -6   7        2.26        2.51      0.99 o
   8  -6   7       16.60       20.61      1.73 o
   9  -6   7        0.02       -0.89      1.10 o
  10  -6   7        2.15        0.32      1.22 o
  11  -6   7        0.05       -0.70      1.22 o
 -10  -5   7        0.07       -0.63      1.25 o
  -9  -5   7        3.55        4.11      1.47 o
  -8  -5   7        0.02       -1.33      1.33 o
  -7  -5   7        1.57        0.69      0.98 o
  -6  -5   7       49.89       56.01      2.00 o
  -5  -5   7      217.97      217.87      3.56 o
  -4  -5   7       74.22       80.18      1.88 o
  -3  -5   7       45.53       53.15      1.57 o
  -2  -5   7        2.53        0.60      0.44 o
  -1  -5   7      557.48      552.42      7.63 o
   0  -5   7       37.18       42.84      1.02 o
   1  -5   7        4.97        8.18      0.48 o
   2  -5   7      173.09      180.77      2.87 o
   3  -5   7        0.15        3.14      0.69 o
   4  -5   7       11.85       14.97      0.76 o
   5  -5   7       57.20       48.86      2.76 o
   6  -5   7       65.40       64.05      2.63 o
   7  -5   7       10.77        6.42      1.22 o
   8  -5   7       10.65        7.83      1.40 o
   9  -5   7        0.12        2.31      1.50 o
  10  -5   7        0.03       -1.18      1.18 o
  11  -5   7        3.61        3.96      1.54 o
 -11  -4   7        1.02        1.08      1.71 o
 -10  -4   7        0.51       -0.31      1.14 o
  -9  -4   7        0.05        0.91      1.43 o
  -8  -4   7        5.32        5.60      1.33 o
  -7  -4   7      101.06       97.34      3.13 o
  -6  -4   7       13.82        8.17      0.94 o
  -5  -4   7        6.55        3.76      0.69 o
  -4  -4   7      148.09      157.37      2.67 o
  -3  -4   7      256.96      238.30      3.55 o
  -2  -4   7      149.77      151.36      2.82 o
  -1  -4   7      108.39       79.13      2.70 o
   0  -4   7      188.99      186.83      2.95 o
   1  -4   7       55.16       42.36      1.10 o
   2  -4   7       18.71        9.35      0.59 o
   3  -4   7        2.13        3.10      0.52 o
   4  -4   7      187.97      207.98      3.59 o
   5  -4   7        3.35        6.01      0.55 o
   6  -4   7       45.09       44.63      2.19 o
   7  -4   7        2.12       -1.15      1.15 o
   8  -4   7       11.69        9.70      1.90 o
   9  -4   7       70.72       70.91      3.24 o
  10  -4   7        6.28        4.52      1.51 o
  11  -4   7        7.55        4.49      2.16 o
 -11  -3   7        2.21        1.87      1.37 o
 -10  -3   7        0.51        0.73      1.16 o
  -9  -3   7        0.04       -0.78      1.03 o
  -8  -3   7       18.67       21.76      1.80 o
  -7  -3   7        2.39        4.24      0.87 o
  -6  -3   7      208.45      201.83      3.65 o
  -5  -3   7      131.40      119.32      2.26 o
  -4  -3   7      121.12      120.32      2.54 o
  -3  -3   7       30.79       30.78      1.04 o
  -2  -3   7      221.63      202.74      3.22 o
  -1  -3   7     1710.87     1722.20     22.36 o
   0  -3   7      361.54      273.09      4.03 o
   1  -3   7      105.00      127.03      2.39 o
   2  -3   7     1222.80     1364.99     16.61 o
   3  -3   7      768.70      737.04     11.09 o
   4  -3   7     1268.48     1210.68     17.50 o
   5  -3   7       70.14       77.39      2.21 o
   6  -3   7        0.95        2.44      0.72 o
   7  -3   7        1.44        1.12      0.74 o
   8  -3   7        6.57        6.41      1.41 o
   9  -3   7       24.66       23.39      2.03 o
  10  -3   7        7.21        9.12      4.54 o
  11  -3   7        0.01       -1.58      1.83 o
 -11  -2   7        0.19        1.10      1.27 o
 -10  -2   7        0.31       -0.49      1.10 o
  -9  -2   7        2.86        3.05      1.23 o
  -8  -2   7        2.80        0.85      0.92 o
  -7  -2   7       12.80       16.73      1.09 o
  -6  -2   7       11.19       10.60      0.86 o
  -5  -2   7       27.58       14.81      0.96 o
  -4  -2   7      107.67      101.83      2.66 o
  -3  -2   7       69.01       90.85      1.74 o
  -2  -2   7     1660.69     1701.06     20.66 o
  -1  -2   7       31.70       45.60      1.73 o
   0  -2   7        0.10       -0.19      0.32 o
   1  -2   7       34.18       35.13      1.27 o
   2  -2   7      581.49      513.76      7.08 o
   3  -2   7       28.85       24.19      1.16 o
   4  -2   7      182.14      183.48      4.17 o
   5  -2   7      700.75      732.85      9.95 o
   6  -2   7       83.28       76.78      2.24 o
   7  -2   7       69.58       66.00      2.36 o
   8  -2   7        9.76        9.93      1.13 o
   9  -2   7        3.91        7.17      1.38 o
  10  -2   7        2.85        1.71      1.91 o
  11  -2   7        2.32        0.28      2.28 o
 -11  -1   7        0.46        1.55      1.68 o
 -10  -1   7        3.43        1.77      1.78 o
  -9  -1   7       69.65       75.58      2.64 o
  -8  -1   7       16.61       17.94      1.78 o
  -7  -1   7       16.90       13.66      1.33 o
  -6  -1   7       39.81       29.64      1.22 o
  -5  -1   7       57.04       59.65      1.62 o
  -4  -1   7      445.86      442.08      6.41 o
  -3  -1   7      434.58      445.11      5.93 o
  -2  -1   7       31.43       43.04      1.23 o
  -1  -1   7       36.66       43.42      1.21 o
   0  -1   7       29.19       22.69      0.86 o
   1  -1   7      106.67       96.91      1.91 o
   2  -1   7       72.65       75.12      1.53 o
   3  -1   7     1251.19     1266.53     16.65 o
   4  -1   7      449.16      459.78      6.10 o
   5  -1   7      278.99      338.71      4.74 o
   6  -1   7        0.12        0.24      0.51 o
   7  -1   7       10.96       13.01      1.14 o
   8  -1   7        3.37        1.83      0.94 o
   9  -1   7        0.49        1.29      1.08 o
  10  -1   7        0.27        1.55      1.77 o
  11  -1   7        6.10        6.11      2.11 o
 -11   0   7        3.70        2.53      1.71 o
 -10   0   7       12.35       10.75      2.59 o
  -9   0   7       31.26       31.20      4.08 o
  -8   0   7        0.44        1.18      0.77 o
  -7   0   7       59.79       68.06      2.27 o
  -6   0   7       10.84       13.48      0.99 o
  -5   0   7      335.96      338.42      5.16 o
  -4   0   7      357.69      389.32      5.71 o
  -3   0   7     1046.37     1049.05     13.02 o
  -2   0   7      126.15      136.35      2.33 o
  -1   0   7      811.16      762.91     10.18 o
   0   0   7       86.35       71.06      2.10 o
   1   0   7      160.67      141.63      3.52 o
   2   0   7      517.65      534.15      7.88 o
   3   0   7       15.58       11.87      0.66 o
   4   0   7       77.19       75.14      1.82 o
   5   0   7       10.52       11.33      0.72 o
   6   0   7        8.06        8.11      0.77 o
   7   0   7      124.28      115.40      4.21 o
   8   0   7        1.50       -0.51      0.90 o
   9   0   7        0.04       -0.58      1.20 o
  10   0   7        2.30        1.82      1.90 o
  11   0   7        0.01        1.26      2.35 o
 -11   1   7        4.64        6.53      3.55 o
 -10   1   7        0.04       -0.99      0.99 o
  -9   1   7        0.66        0.98      0.96 o
  -8   1   7       32.95       29.17      1.59 o
  -7   1   7       66.33       58.72      1.91 o
  -6   1   7       76.91       67.16      1.92 o
  -5   1   7      363.62      404.57      5.99 o
  -4   1   7      734.12      758.24     18.33 o
  -3   1   7      358.54      307.96      6.07 o
  -2   1   7      428.76      455.21      6.87 o
  -1   1   7       23.66       24.42      0.81 o
   0   1   7        0.63        0.72      0.35 o
   1   1   7      105.11      113.78      2.09 o
   2   1   7      402.51      391.34      5.51 o
   3   1   7       81.61       99.36      2.94 o
   4   1   7      915.80      963.25     14.01 o
   5   1   7        4.50        5.00      0.82 o
   6   1   7       16.28       13.52      0.96 o
   7   1   7        1.78        1.87      1.10 o
   8   1   7       41.03       44.72      2.19 o
   9   1   7       31.32       31.39      2.61 o
  10   1   7        2.77        4.05      1.57 o
  11   1   7        0.03        0.12      1.44 o
 -11   2   7        2.39        0.89      1.32 o
 -10   2   7        4.87        5.24      1.27 o
  -9   2   7        1.35        0.74      1.09 o
  -8   2   7        0.05       -0.73      0.78 o
  -7   2   7       16.19       20.08      1.47 o
  -6   2   7        6.29        4.32      0.82 o
  -5   2   7        9.78        8.71      0.78 o
  -4   2   7      233.33      209.49      3.61 o
  -3   2   7        1.31        0.07      0.38 o
  -2   2   7      801.95      866.89     15.17 o
  -1   2   7       17.71       10.51      0.60 o
   0   2   7        0.02        0.57      0.44 o
   1   2   7       45.13       54.46      1.70 o
   2   2   7        0.07        0.17      0.43 o
   3   2   7       57.77       47.55      1.27 o
   4   2   7        0.00        0.25      0.50 o
   5   2   7       40.71       50.63      1.51 o
   6   2   7        9.89       13.12      1.03 o
   7   2   7        8.02        7.56      1.60 o
   8   2   7       52.13       54.80      2.02 o
   9   2   7        0.05       -1.01      1.52 o
  10   2   7        0.00       -1.70      1.70 o
  11   2   7        1.48        0.64      1.95 o
 -11   3   7        0.98        0.07      1.08 o
 -10   3   7        0.79        0.94      1.13 o
  -9   3   7        0.35       -0.56      0.94 o
  -8   3   7        0.27       -0.32      0.84 o
  -7   3   7       81.25       76.39      2.44 o
  -6   3   7       75.98       74.18      2.85 o
  -5   3   7        1.86        1.38      0.55 o
  -4   3   7      451.65      459.08      7.65 o
  -3   3   7      149.10      139.76      3.33 o
  -2   3   7      162.80      145.93      4.66 o
  -1   3   7      222.97      253.62      5.18 o
   0   3   7        1.05        1.65      0.47 o
   1   3   7      595.09      704.46     11.19 o
   2   3   7      349.96      343.68      7.18 o
   3   3   7      103.22      132.93      3.37 o
   4   3   7        0.18        3.65      0.64 o
   5   3   7        0.40        0.29      0.73 o
   6   3   7       10.72       13.91      1.40 o
   7   3   7        4.27        1.84      0.97 o
   8   3   7        1.93        2.26      0.78 o
   9   3   7        0.00       -0.89      1.15 o
  10   3   7        3.30        0.02      1.66 o
 -11   4   7        1.45        1.73      1.26 o
 -10   4   7        0.76        0.00      1.03 o
  -9   4   7       18.44       27.03      2.26 o
  -8   4   7       70.39       76.54      3.54 o
  -7   4   7       11.13        7.35      1.35 o
  -6   4   7        2.17        3.37      0.91 o
  -5   4   7       27.76       29.36      1.08 o
  -4   4   7      109.46      116.00      3.57 o
  -3   4   7       13.45       23.45      1.46 o
  -2   4   7      240.09      257.33      6.69 o
  -1   4   7     1022.27     1075.99     27.86 o
   0   4   7        0.12        2.18      0.68 o
   1   4   7       94.98      130.88      2.58 o
   2   4   7      110.54       96.06      2.01 o
   3   4   7        1.69        0.25      0.55 o
   4   4   7       62.04       59.82      1.87 o
   5   4   7       22.46       20.68      2.46 o
   6   4   7        0.00       -0.42      0.93 o
   7   4   7       17.58       16.96      1.38 o
   8   4   7        0.08        0.04      0.86 o
   9   4   7        2.38        2.82      1.39 o
  10   4   7        0.62        1.26      1.87 o
 -11   5   7        0.10       -0.89      0.89 o
 -10   5   7        1.53        0.82      1.07 o
  -9   5   7        8.36        7.69      2.31 o
  -8   5   7       57.48       52.46      3.50 o
  -7   5   7        0.19       -0.45      1.13 o
  -6   5   7        0.96       -0.59      1.18 o
  -5   5   7        8.45        6.81      1.69 o
  -4   5   7       43.54       35.48      1.87 o
  -3   5   7        5.00        1.70      0.79 o
  -2   5   7      124.75      123.40      3.04 o
  -1   5   7        1.52       -0.86      0.86 o
   0   5   7        2.93        2.43      0.70 o
   1   5   7       40.58       48.99      2.36 o
   2   5   7        9.68        8.09      0.62 o
   3   5   7        0.38       -0.46      0.46 o
   4   5   7        3.36       -0.18      1.05 o
   5   5   7       19.96       18.89      1.45 o
   6   5   7       53.99       57.79      2.19 o
   7   5   7        0.01       -0.78      0.78 o
   8   5   7        6.50        5.70      1.20 o
   9   5   7        1.36        2.08      1.01 o
 -11   6   7        0.64       -0.83      1.70 o
 -10   6   7        0.56       -0.86      1.52 o
  -9   6   7        0.00       -1.50      1.50 o
  -8   6   7        3.24        1.11      1.59 o
  -7   6   7        7.29       11.88      1.55 o
  -6   6   7       16.81       15.67      1.59 o
  -5   6   7        1.77        0.46      0.97 o
  -4   6   7        5.06        7.88      1.17 o
  -3   6   7        2.02        2.81      1.15 o
  -2   6   7        0.42        0.75      0.76 o
  -1   6   7      105.54      114.79      5.44 o
   0   6   7        2.34        0.52      0.78 o
   1   6   7        2.53        8.45      1.16 o
   2   6   7       82.19       85.26      3.24 o
   3   6   7      254.85      275.92      6.13 o
   4   6   7      169.83      178.18      4.26 o
   5   6   7        6.59        5.30      1.09 o
   6   6   7        0.50       -0.01      0.84 o
   7   6   7        0.56       -0.17      0.82 o
   8   6   7        4.92        7.05      1.09 o
   9   6   7        0.18       -0.01      0.93 o
 -10   7   7        3.04        4.22      1.90 o
  -9   7   7        6.16        1.37      1.65 o
  -8   7   7        0.01       -0.43      2.04 o
  -7   7   7        4.29        6.66      1.79 o
  -6   7   7       16.72       17.25      1.68 o
  -5   7   7       20.30       21.95      2.22 o
  -4   7   7       63.35       59.74      2.66 o
  -3   7   7      199.65      213.47      5.68 o
  -2   7   7       63.51       72.57      2.76 o
  -1   7   7       75.56       65.03      2.60 o
   0   7   7        7.70        6.20      1.11 o
   1   7   7       19.08       17.95      1.55 o
   2   7   7      233.62      275.33      6.19 o
   3   7   7      224.03      247.64      6.93 o
   4   7   7      283.95      283.08      7.75 o
   5   7   7        4.60        0.14      1.34 o
   6   7   7        0.64        0.54      0.73 o
   7   7   7        0.38       -0.73      0.76 o
   8   7   7        0.75        0.97      0.88 o
 -10   8   7        0.99        0.04      1.61 o
  -9   8   7        1.12        1.03      1.78 o
  -8   8   7        4.35        2.86      1.45 o
  -7   8   7        0.00       -0.51      1.46 o
  -6   8   7       18.49       17.28      1.72 o
  -5   8   7       27.37       22.57      1.86 o
  -4   8   7      167.92      189.12      5.45 o
  -3   8   7      207.94      260.83      6.76 o
  -2   8   7      116.53      127.61      4.06 o
  -1   8   7       22.73       24.25      1.78 o
   0   8   7        0.00       -0.42      0.98 o
   1   8   7        3.56        0.64      0.93 o
   2   8   7       38.89       45.57      3.90 o
   3   8   7        3.70        5.40      1.87 o
   4   8   7       10.85        3.49      1.50 o
   5   8   7        1.61        3.29      1.50 o
   6   8   7        5.21        3.11      1.15 o
   7   8   7        0.68        1.64      1.11 o
  -9   9   7        1.92        1.18      1.69 o
  -8   9   7        1.73        2.10      2.26 o
  -7   9   7        1.31        3.01      1.70 o
  -6   9   7        1.71        3.47      1.57 o
  -5   9   7        0.02       -0.46      1.52 o
  -4   9   7      146.94      168.62      5.10 o
  -3   9   7        0.81        2.78      1.21 o
  -2   9   7        4.40        6.14      1.50 o
  -1   9   7       20.19       20.72      1.66 o
   0   9   7        0.26       -0.72      0.93 o
   1   9   7        0.33        1.28      1.13 o
   2   9   7       29.62       34.43      3.16 o
   3   9   7        0.50        3.47      1.45 o
   4   9   7        5.98        2.83      1.49 o
   5   9   7        0.05       -0.21      1.19 o
   6   9   7        3.65        2.31      1.13 o
  -8  10   7        1.18       -0.66      1.49 o
  -7  10   7        0.49       -1.35      1.35 o
  -6  10   7        0.17       -0.61      1.35 o
  -5  10   7        0.03       -0.48      1.10 o
  -4  10   7        4.66        3.16      1.28 o
  -3  10   7        1.15        0.28      1.79 o
  -2  10   7       36.90       44.71      2.84 o
  -1  10   7        0.16       -0.63      1.47 o
   0  10   7        2.92        2.94      1.22 o
   1  10   7        9.07        7.14      1.77 o
   2  10   7        4.11        4.34      1.49 o
   3  10   7        0.68        4.61      1.48 o
   4  10   7        1.28        2.56      1.43 o
   5  10   7        0.78        1.94      1.11 o
  -7  11   7        0.51        0.98      1.39 o
  -6  11   7        0.36       -0.77      1.32 o
  -5  11   7        4.29        5.11      1.51 o
  -4  11   7        5.21        3.73      1.79 o
  -3  11   7        0.46       -0.86      1.09 o
  -2  11   7        1.85        3.89      1.67 o
  -1  11   7        6.52        4.67      2.04 o
   0  11   7        0.15       -0.07      1.14 o
   1  11   7        2.43        2.82      1.29 o
   2  11   7       22.32       20.35      2.07 o
   3  11   7        0.08       -0.47      1.34 o
  -5  12   7        2.44        2.32      1.36 o
  -4  12   7        5.99        6.21      1.35 o
  -3  12   7        1.30        0.37      1.15 o
  -2  12   7       23.78       30.01      5.12 o
  -1  12   7        4.51        6.81      1.33 o
   0  12   7        0.09       -0.91      1.05 o
   1  12   7        0.05        1.42      1.31 o
   0 -14   8        4.88        2.51      0.96 o
   1 -14   8        0.83       -0.32      1.18 o
   2 -14   8        0.87        1.57      1.35 o
   3 -14   8        0.00       -0.24      1.74 o
  -3 -13   8        1.14        2.00      0.96 o
  -2 -13   8        0.94        0.70      0.99 o
  -1 -13   8        0.19        1.52      1.01 o
   0 -13   8       11.17        9.58      1.35 o
   1 -13   8        2.26        4.42      1.52 o
   2 -13   8        5.56        6.20      1.70 o
   3 -13   8        0.31        1.49      1.27 o
   4 -13   8        0.02       -1.07      1.14 o
   5 -13   8        0.00        0.67      1.30 o
   6 -13   8       29.05       29.46      2.30 o
  -4 -12   8        0.04       -0.10      0.99 o
  -3 -12   8        1.04        1.34      1.18 o
  -2 -12   8        1.20        0.74      1.06 o
  -1 -12   8       46.00       44.75      2.22 o
   0 -12   8        9.39       11.45      1.38 o
   1 -12   8       17.82       23.15      2.11 o
   2 -12   8        9.84       10.10      1.43 o
   3 -12   8        0.03       -0.98      1.22 o
   4 -12   8        1.51        0.99      1.27 o
   5 -12   8        0.39       -0.43      1.34 o
   6 -12   8       13.95       11.02      1.88 o
   7 -12   8       10.87        8.99      1.78 o
  -6 -11   8       17.28       14.51      1.60 o
  -5 -11   8        0.00       -0.13      1.00 o
  -4 -11   8        2.24        2.29      1.07 o
  -3 -11   8        4.24        5.17      1.72 o
  -2 -11   8        2.51        3.76      1.18 o
  -1 -11   8        0.49        1.94      1.07 o
   0 -11   8       13.62       14.81      1.44 o
   1 -11   8       18.17       17.55      1.63 o
   2 -11   8        6.91       10.95      1.43 o
   3 -11   8        0.20       -0.48      1.26 o
   4 -11   8        0.62       -0.40      1.29 o
   5 -11   8        0.88        1.20      1.41 o
   6 -11   8        1.06        0.80      1.45 o
   7 -11   8        8.75        9.21      2.07 o
   8 -11   8        1.62        0.10      1.68 o
  -7 -10   8       21.00       15.91      1.65 o
  -6 -10   8       13.85       11.42      1.46 o
  -5 -10   8        0.05        1.86      1.10 o
  -4 -10   8        6.84        8.59      1.26 o
  -3 -10   8        0.01       -0.91      0.91 o
  -2 -10   8       37.90       45.40      2.01 o
  -1 -10   8        2.88        2.12      1.09 o
   0 -10   8       30.85       29.70      3.35 o
   1 -10   8        5.70        5.46      1.22 o
   2 -10   8       30.03       27.34      1.73 o
   3 -10   8       37.98       46.48      2.26 o
   4 -10   8       14.68       16.99      1.81 o
   5 -10   8        1.88        3.91      1.45 o
   6 -10   8        0.14        0.09      1.49 o
   7 -10   8        3.09        3.09      1.76 o
   8 -10   8        0.80       -0.55      1.57 o
   9 -10   8        0.58       -0.88      1.54 o
  -8  -9   8        2.00        3.44      1.36 o
  -7  -9   8       64.83       70.00      2.74 o
  -6  -9   8        9.96       12.13      1.47 o
  -5  -9   8        2.64        3.16      1.14 o
  -4  -9   8       10.84       11.01      1.28 o
  -3  -9   8       52.96       57.06      2.19 o
  -2  -9   8       22.38       28.64      1.55 o
  -1  -9   8       63.64       70.62      2.05 o
   0  -9   8       82.40       84.63      3.30 o
   1  -9   8      111.38      119.36      3.45 o
   2  -9   8       15.84       14.79      1.37 o
   3  -9   8       14.09       11.96      1.37 o
   4  -9   8        5.06        4.76      1.34 o
   5  -9   8       30.96       29.15      6.28 o
   6  -9   8       12.52       12.71      5.13 o
   7  -9   8        2.35       -0.74      3.36 o
   8  -9   8        2.06        0.44      1.59 o
   9  -9   8        5.33        2.96      1.83 o
  10  -9   8        0.10       -1.14      1.54 o
  -8  -8   8        0.03        0.05      0.93 o
  -7  -8   8        2.20       -0.04      1.13 o
  -6  -8   8        0.26        1.69      1.14 o
  -5  -8   8       80.77       84.62      2.83 o
  -4  -8   8       46.72       47.35      2.09 o
  -3  -8   8      214.53      228.16      4.83 o
  -2  -8   8       20.36       22.79      0.89 o
  -1  -8   8       26.63       27.63      1.86 o
   0  -8   8        0.42       -0.48      0.66 o
   1  -8   8        6.12        7.07      1.08 o
   2  -8   8       24.53       22.67      1.53 o
   3  -8   8        3.72        5.82      1.27 o
   4  -8   8       73.85       76.10      3.33 o
   5  -8   8       20.54       20.82      3.05 o
   6  -8   8        7.03        8.01      1.91 o
   7  -8   8        0.05       -0.26      1.51 o
   8  -8   8        0.35        0.24      3.11 o
   9  -8   8        1.91        0.05      2.50 o
  10  -8   8        0.02        3.00      2.02 o
  -9  -7   8        2.99        1.89      1.76 o
  -8  -7   8        5.43        4.75      1.09 o
  -7  -7   8        6.02        8.45      1.19 o
  -6  -7   8       27.86       33.72      1.66 o
  -5  -7   8      172.55      207.05      4.69 o
  -4  -7   8        0.06        0.12      0.95 o
  -3  -7   8        0.42       -0.94      1.20 o
  -2  -7   8        6.52        3.96      0.88 o
  -1  -7   8       16.22       17.06      0.92 o
   0  -7   8       15.34       18.05      0.96 o
   1  -7   8       91.16       99.76      1.99 o
   2  -7   8        0.53        1.96      0.53 o
   3  -7   8      494.21      474.69      8.03 o
   4  -7   8      169.72      162.52      3.17 o
   5  -7   8      187.95      190.40      4.55 o
   6  -7   8       54.60       55.92      2.91 o
   7  -7   8        3.92        5.06      1.12 o
   8  -7   8        0.06       -0.17      1.04 o
   9  -7   8        6.99        6.44      1.78 o
  10  -7   8        0.13       -0.17      1.69 o
 -10  -6   8        0.25       -1.18      1.18 o
  -9  -6   8       14.47       15.99      1.98 o
  -8  -6   8        3.18        2.99      1.23 o
  -7  -6   8        1.70        5.00      1.19 o
  -6  -6   8       16.41       16.18      2.05 o
  -5  -6   8        1.42        0.05      0.88 o
  -4  -6   8      629.68      630.95     10.83 o
  -3  -6   8     1339.75     1311.31     20.87 o
  -2  -6   8      113.74      113.10      2.75 o
  -1  -6   8        0.08        0.26      0.49 o
   0  -6   8      246.20      214.58      3.41 o
   1  -6   8        0.01       -0.22      0.54 o
   2  -6   8       11.74       11.06      0.70 o
   3  -6   8       84.43       85.27      1.89 o
   4  -6   8        8.34        6.50      0.85 o
   5  -6   8      219.74      213.03      5.52 o
   6  -6   8       57.62       62.16      2.60 o
   7  -6   8        6.72        4.82      1.20 o
   8  -6   8        0.35       -0.94      1.01 o
   9  -6   8        4.58        3.98      1.34 o
  10  -6   8        1.05        1.68      1.26 o
  11  -6   8        1.19       -0.78      1.26 o
 -10  -5   8        2.15       -0.71      1.26 o
  -9  -5   8        5.49        3.98      1.66 o
  -8  -5   8        6.50        5.42      1.54 o
  -7  -5   8        0.32       -0.62      0.79 o
  -6  -5   8       90.10      109.76      3.15 o
  -5  -5   8      409.92      422.24      7.02 o
  -4  -5   8      133.86      143.39      2.80 o
  -3  -5   8       94.48       98.00      2.52 o
  -2  -5   8        0.87        1.34      0.49 o
  -1  -5   8        3.03        3.61      0.55 o
   0  -5   8      121.07      131.18      2.53 o
   1  -5   8       60.51       80.08      1.48 o
   2  -5   8        0.63       -0.39      0.39 o
   3  -5   8       64.00       66.98      1.54 o
   4  -5   8       29.18       28.23      1.50 o
   5  -5   8      208.25      183.04      4.94 o
   6  -5   8        0.83        1.62      1.07 o
   7  -5   8       17.13       15.88      2.08 o
   8  -5   8        6.31        9.18      1.86 o
   9  -5   8        2.24       -0.42      1.35 o
  10  -5   8        0.67       -0.45      1.26 o
  11  -5   8        0.96       -1.31      1.31 o
 -10  -4   8        5.30        1.29      1.46 o
  -9  -4   8        3.98        6.01      1.41 o
  -8  -4   8        1.54        1.38      1.12 o
  -7  -4   8        1.97        0.80      0.90 o
  -6  -4   8       82.95       78.16      2.09 o
  -5  -4   8      108.56       97.71      2.46 o
  -4  -4   8      273.64      275.32      4.79 o
  -3  -4   8        0.00        0.98      0.43 o
  -2  -4   8        1.20        0.82      0.67 o
  -1  -4   8       19.08       16.79      0.76 o
   0  -4   8      322.41      314.40      5.85 o
   1  -4   8      136.70      142.81      2.46 o
   2  -4   8      145.54      140.57      2.89 o
   3  -4   8       66.26       83.08      1.76 o
   4  -4   8       99.12      108.98      2.53 o
   5  -4   8       69.72       66.96      1.94 o
   6  -4   8       67.26       62.08      3.59 o
   7  -4   8       33.61       37.83      2.23 o
   8  -4   8       41.14       32.85      2.28 o
   9  -4   8       20.56       16.68      1.92 o
  10  -4   8        0.69       -0.39      1.33 o
  11  -4   8        0.14        1.30      1.63 o
 -11  -3   8        0.78        0.77      1.31 o
 -10  -3   8        0.01        0.89      1.15 o
  -9  -3   8       13.04       11.82      1.57 o
  -8  -3   8       19.72       16.79      1.66 o
  -7  -3   8       53.65       55.48      1.98 o
  -6  -3   8       22.30       21.08      1.18 o
  -5  -3   8      298.31      307.60      4.62 o
  -4  -3   8      133.68       99.90      2.14 o
  -3  -3   8       91.83      103.01      2.08 o
  -2  -3   8      341.94      339.44      5.05 o
  -1  -3   8        0.20       -0.30      0.45 o
   0  -3   8      205.30      215.11      3.88 o
   1  -3   8      126.88      114.69      2.15 o
   2  -3   8      136.64      165.32      2.77 o
   3  -3   8       14.55       10.56      0.99 o
   4  -3   8       30.03       30.66      0.95 o
   5  -3   8       10.87        9.95      0.84 o
   6  -3   8      340.95      340.74      9.11 o
   7  -3   8       12.70        9.86      1.32 o
   8  -3   8       36.58       33.23      4.82 o
   9  -3   8       18.94       17.35      3.70 o
  10  -3   8        1.57       -0.66      1.55 o
  11  -3   8        5.02        4.64      1.89 o
 -11  -2   8        0.02       -0.61      1.20 o
 -10  -2   8        0.78       -0.40      1.21 o
  -9  -2   8        5.46        4.71      1.31 o
  -8  -2   8        5.91        6.22      1.19 o
  -7  -2   8       26.32       31.56      1.51 o
  -6  -2   8        0.49        0.24      0.67 o
  -5  -2   8       73.33       65.73      1.64 o
  -4  -2   8      161.65      171.78      2.86 o
  -3  -2   8        1.79        2.89      0.49 o
  -2  -2   8      665.56      681.56      8.73 o
  -1  -2   8     1889.24     2009.79     26.06 o
   0  -2   8      929.46      935.80     13.47 o
   1  -2   8     1969.15     2146.63     32.74 o
   2  -2   8      454.77      516.17      7.74 o
   3  -2   8       43.77       40.56      1.57 o
   4  -2   8      119.87      118.05      2.21 o
   5  -2   8        4.94        3.52      0.55 o
   6  -2   8        0.24        0.70      0.62 o
   7  -2   8       19.72       15.73      1.35 o
   8  -2   8        5.58        6.32      1.24 o
   9  -2   8        4.40        2.52      1.59 o
  10  -2   8        0.07       -0.46      1.52 o
  11  -2   8        1.42        3.16      2.42 o
 -11  -1   8        0.27        1.17      1.55 o
 -10  -1   8        0.30       -1.07      1.07 o
  -9  -1   8       31.05       25.07      1.69 o
  -8  -1   8      110.54      107.40      3.19 o
  -7  -1   8       16.49       17.40      1.26 o
  -6  -1   8      689.66      708.00     10.88 o
  -5  -1   8      161.65      158.30      2.95 o
  -4  -1   8      194.69      182.00      2.97 o
  -3  -1   8       12.59       11.79      0.68 o
  -2  -1   8      129.23      141.58      2.32 o
  -1  -1   8       19.13       26.57      1.31 o
   0  -1   8       39.75       42.27      1.37 o
   1  -1   8       66.98       63.67      1.54 o
   2  -1   8       50.93       63.42      1.44 o
   3  -1   8      241.41      253.99      3.93 o
   4  -1   8       42.21       36.51      1.09 o
   5  -1   8        3.44        2.43      0.54 o
   6  -1   8        0.09        1.61      0.59 o
   7  -1   8        1.04        0.66      0.84 o
   8  -1   8        0.03       -0.43      1.13 o
   9  -1   8        2.29        2.74      1.13 o
  10  -1   8        0.64        2.30      1.84 o
  11  -1   8        0.11       -1.70      1.70 o
 -11   0   8        0.32       -0.34      1.49 o
 -10   0   8        0.00       -0.67      1.11 o
  -9   0   8       59.09       63.79      2.49 o
  -8   0   8       18.26       15.80      2.38 o
  -7   0   8        9.17        9.03      1.13 o
  -6   0   8      130.56      137.47      3.04 o
  -5   0   8        5.64        6.67      0.73 o
  -4   0   8      252.94      273.24      4.66 o
  -3   0   8      164.10      163.84      2.64 o
  -2   0   8        6.00        5.82      0.68 o
  -1   0   8       57.78       59.10      1.47 o
   0   0   8      446.74      407.43      6.22 o
   1   0   8       32.92       34.79      1.09 o
   2   0   8       42.43       44.18      1.24 o
   3   0   8       93.69      104.93      2.16 o
   4   0   8       31.55       29.69      1.08 o
   5   0   8       15.09       10.31      0.71 o
   6   0   8      380.16      443.62      6.62 o
   7   0   8       24.29       20.61      1.28 o
   8   0   8        2.30        2.44      0.89 o
   9   0   8        0.73        0.29      1.26 o
  10   0   8        0.00        1.35      1.94 o
  11   0   8        6.08        3.47      2.14 o
 -11   1   8        5.56        4.44      1.69 o
 -10   1   8        0.42        1.80      1.19 o
  -9   1   8        3.46        2.38      1.08 o
  -8   1   8        1.43        3.91      1.00 o
  -7   1   8       73.34       92.11      2.73 o
  -6   1   8        2.78        3.13      0.93 o
  -5   1   8       21.92       28.08      1.21 o
  -4   1   8       17.08       14.24      0.78 o
  -3   1   8       49.10       47.77      1.38 o
  -2   1   8       28.43       23.99      0.95 o
  -1   1   8      492.04      447.14      6.78 o
   0   1   8       41.58       28.09      1.12 o
   1   1   8      280.80      253.02      4.11 o
   2   1   8      191.73      209.62      5.26 o
   3   1   8        3.39        7.37      0.57 o
   4   1   8        9.29       11.45      0.77 o
   5   1   8      378.27      391.03      6.33 o
   6   1   8      595.67      630.13      9.83 o
   7   1   8        4.52        7.53      0.97 o
   8   1   8       22.01       24.02      2.11 o
   9   1   8        0.31       -0.90      1.30 o
  10   1   8        0.56       -0.72      1.37 o
  11   1   8        0.36       -0.54      1.84 o
 -11   2   8        3.10        2.89      1.22 o
 -10   2   8        0.49        0.09      1.12 o
  -9   2   8        5.59        3.40      1.21 o
  -8   2   8        0.70        0.55      0.81 o
  -7   2   8       45.59       47.72      2.05 o
  -6   2   8      334.75      326.85      6.21 o
  -5   2   8       38.60       35.21      2.00 o
  -4   2   8       39.21       31.40      1.30 o
  -3   2   8        0.27        0.29      0.45 o
  -2   2   8      166.74      171.69      3.05 o
  -1   2   8       27.46       33.22      1.55 o
   0   2   8       49.00       59.37      2.08 o
   1   2   8      192.77      233.93      7.08 o
   2   2   8      223.83      239.14      8.09 o
   3   2   8       99.18      113.10      2.22 o
   4   2   8       28.90       25.23      1.12 o
   5   2   8      328.59      371.44      6.20 o
   6   2   8       20.96       17.28      1.15 o
   7   2   8       37.78       36.41      1.75 o
   8   2   8       65.81       73.43      2.73 o
   9   2   8        0.01        1.82      1.61 o
  10   2   8        0.82        1.89      1.83 o
 -11   3   8        0.70       -1.11      1.19 o
 -10   3   8        6.94        5.48      1.53 o
  -9   3   8        0.82        2.92      1.13 o
  -8   3   8        0.83       -0.52      0.83 o
  -7   3   8       79.11       90.39      2.99 o
  -6   3   8      943.31      934.03     17.00 o
  -5   3   8      475.38      440.98      8.60 o
  -4   3   8        5.85        1.70      0.57 o
  -3   3   8       20.99       22.23      0.97 o
  -2   3   8      221.99      236.98      4.14 o
  -1   3   8        0.05       -0.39      0.39 o
   0   3   8       50.58       55.19      1.55 o
   1   3   8      114.85      111.85      2.47 o
   2   3   8        0.54        0.69      0.49 o
   3   3   8      113.48       93.37      2.18 o
   4   3   8       40.49       48.89      1.74 o
   5   3   8       16.63        9.98      1.04 o
   6   3   8        0.76       -0.21      0.84 o
   7   3   8       17.93       15.49      1.35 o
   8   3   8        1.41        0.57      0.81 o
   9   3   8        1.27        0.01      1.25 o
  10   3   8        0.32        1.15      1.77 o
 -11   4   8        3.57        3.90      1.27 o
 -10   4   8        0.44        0.31      1.14 o
  -9   4   8        3.28        7.05      1.38 o
  -8   4   8        8.06        2.75      0.99 o
  -7   4   8       22.71       20.76      1.76 o
  -6   4   8      203.15      198.45      4.58 o
  -5   4   8      277.03      288.17      5.16 o
  -4   4   8       39.02       40.32      1.20 o
  -3   4   8       37.15       27.39      1.62 o
  -2   4   8        0.10        0.08      0.70 o
  -1   4   8      246.10      286.23      5.63 o
   0   4   8      130.78      132.27      3.19 o
   1   4   8      230.64      281.16      4.95 o
   2   4   8        6.95        7.80      0.75 o
   3   4   8        7.58        6.25      0.84 o
   4   4   8        0.13        0.34      0.70 o
   5   4   8        0.22        0.08      0.89 o
   6   4   8        0.07       -0.91      0.91 o
   7   4   8        0.96        0.56      1.13 o
   8   4   8        1.00        0.25      0.88 o
   9   4   8        1.53        1.27      1.45 o
 -11   5   8        3.35        3.51      2.83 o
 -10   5   8        3.67        3.11      1.97 o
  -9   5   8        0.16        0.54      1.80 o
  -8   5   8       44.06       41.97      3.22 o
  -7   5   8       64.21       69.08      3.07 o
  -6   5   8        1.57        0.84      1.14 o
  -5   5   8        2.62       -0.70      1.00 o
  -4   5   8        0.00        0.38      0.88 o
  -3   5   8        5.67        4.21      1.00 o
  -2   5   8        2.98        1.73      0.77 o
  -1   5   8       12.04        8.24      1.13 o
   0   5   8        5.80        3.22      0.95 o
   1   5   8      102.80      115.35      3.63 o
   2   5   8        1.20       -0.35      0.41 o
   3   5   8        3.41        0.24      0.65 o
   4   5   8        1.84        0.69      0.83 o
   5   5   8        0.64        0.60      0.97 o
   6   5   8       17.16       16.94      1.35 o
   7   5   8        0.63       -0.31      0.90 o
   8   5   8        5.47        4.79      1.05 o
   9   5   8        4.21        1.23      1.00 o
 -10   6   8        1.43        0.10      2.29 o
  -9   6   8        0.74        0.86      1.67 o
  -8   6   8        7.52        9.00      2.09 o
  -7   6   8        4.49        3.07      1.26 o
  -6   6   8        0.26       -0.13      1.03 o
  -5   6   8        2.94        3.24      1.17 o
  -4   6   8       12.74        9.21      1.29 o
  -3   6   8        2.24        1.48      0.89 o
  -2   6   8        8.45        0.59      0.83 o
  -1   6   8       88.83       93.39      3.27 o
   0   6   8      134.45      143.28      4.22 o
   1   6   8       56.17       53.62      2.49 o
   2   6   8       61.04       54.08      2.28 o
   3   6   8       66.38       79.78      3.45 o
   4   6   8        0.85        2.38      0.96 o
   5   6   8        9.42        5.71      1.08 o
   6   6   8        7.10        9.96      1.14 o
   7   6   8        0.27       -0.79      0.79 o
   8   6   8        1.61        0.91      0.93 o
 -10   7   8        0.49        0.20      1.67 o
  -9   7   8        0.89        1.13      2.08 o
  -8   7   8        0.04       -0.15      1.56 o
  -7   7   8        5.70        6.67      1.89 o
  -6   7   8        1.25       -0.37      1.04 o
  -5   7   8        5.11        3.88      1.30 o
  -4   7   8       51.18       57.20      3.14 o
  -3   7   8        5.56       12.72      1.50 o
  -2   7   8       70.35       60.65      2.68 o
  -1   7   8       11.01        5.91      1.21 o
   0   7   8      173.86      200.14      5.49 o
   1   7   8       13.67       11.02      1.41 o
   2   7   8      169.15      170.62      5.44 o
   3   7   8      187.64      162.94      5.28 o
   4   7   8       25.88       33.91      2.72 o
   5   7   8        0.55       -1.24      1.24 o
   6   7   8        0.04       -1.01      1.01 o
   7   7   8        3.70        1.98      0.89 o
   8   7   8        2.97        1.53      0.91 o
  -9   8   8        3.84        3.19      1.87 o
  -8   8   8        3.24        2.19      1.70 o
  -7   8   8        0.01       -0.62      1.58 o
  -6   8   8        5.56        7.16      1.39 o
  -5   8   8        8.21       10.09      1.82 o
  -4   8   8       28.85       36.38      2.25 o
  -3   8   8       66.08       67.53      3.74 o
  -2   8   8       76.41       63.52      2.82 o
  -1   8   8        0.75        0.62      1.01 o
   0   8   8       13.36       19.63      1.64 o
   1   8   8        1.12        0.78      0.95 o
   2   8   8       22.63       19.49      1.93 o
   3   8   8       89.64       86.58      3.85 o
   4   8   8       19.90       27.01      3.28 o
   5   8   8        0.41       -1.78      1.78 o
   6   8   8        0.08       -1.00      1.00 o
   7   8   8        0.19       -0.88      1.06 o
  -8   9   8        0.88        2.06      1.70 o
  -7   9   8        0.00       -1.48      1.48 o
  -6   9   8        2.20        0.73      1.09 o
  -5   9   8        5.06        2.90      1.30 o
  -4   9   8       58.53       57.63      2.85 o
  -3   9   8       28.37       24.28      2.17 o
  -2   9   8       32.67       40.71      2.99 o
  -1   9   8        7.77        5.09      1.25 o
   0   9   8       31.00       38.11      2.23 o
   1   9   8        9.25        5.85      1.45 o
   2   9   8        0.62        1.92      1.30 o
   3   9   8        3.46        2.27      1.87 o
   4   9   8       11.91       13.07      2.29 o
   5   9   8        1.29       -1.04      1.22 o
   6   9   8        0.67       -0.24      1.11 o
  -7  10   8        1.94        0.33      2.78 o
  -6  10   8        0.72        0.24      1.53 o
  -5  10   8        5.92        3.96      1.30 o
  -4  10   8        1.32       -0.40      1.13 o
  -3  10   8        2.58        0.64      1.14 o
  -2  10   8        1.22        2.17      1.16 o
  -1  10   8        3.95        8.53      1.63 o
   0  10   8        1.76        2.05      1.23 o
   1  10   8        0.08       -0.20      1.15 o
   2  10   8        0.91        0.05      1.22 o
   3  10   8        0.30        1.04      1.32 o
   4  10   8        0.03       -0.24      1.38 o
  -6  11   8        0.19        0.11      1.32 o
  -5  11   8        0.75        2.15      1.22 o
  -4  11   8        7.56        6.48      1.34 o
  -3  11   8        0.47        0.57      1.10 o
  -2  11   8        0.47        0.19      1.08 o
  -1  11   8        3.74        5.39      1.49 o
   0  11   8        3.13        3.45      1.33 o
   1  11   8        1.06        1.51      1.28 o
   2  11   8        6.97       11.86      2.07 o
   3  11   8        1.09        0.44      1.32 o
  -3  12   8        0.00       -0.27      1.04 o
  -2  12   8        7.12        7.84      1.56 o
  -1  12   8        1.16        0.45      1.12 o
  -2 -13   9        1.69        1.13      1.01 o
  -1 -13   9       13.13       10.44      1.65 o
   0 -13   9        1.13        1.48      1.35 o
   1 -13   9        4.41        4.08      1.42 o
   2 -13   9        4.10        3.97      1.62 o
   3 -13   9        1.64        2.22      1.52 o
   4 -13   9        0.50        0.75      1.24 o
   5 -13   9        0.05        0.18      1.32 o
  -4 -12   9        0.00       -0.83      1.00 o
  -3 -12   9        0.20        0.44      1.01 o
  -2 -12   9        0.76        0.69      1.10 o
  -1 -12   9        4.41        1.98      1.43 o
   0 -12   9       18.92       23.16      2.16 o
   1 -12   9       14.59       19.15      1.98 o
   2 -12   9        0.26       -1.01      1.14 o
   3 -12   9        0.02        0.15      1.22 o
   4 -12   9        2.24        1.35      1.44 o
   5 -12   9        5.06        5.39      1.64 o
   6 -12   9        4.73        7.36      1.71 o
   7 -12   9       28.36       26.32      2.26 o
  -5 -11   9       14.32       16.16      1.48 o
  -4 -11   9        4.49        1.56      1.20 o
  -3 -11   9       12.34       13.84      1.66 o
  -2 -11   9       29.49       33.18      2.01 o
  -1 -11   9        1.46       -0.47      1.35 o
   0 -11   9        5.57        6.26      1.32 o
   1 -11   9        3.38        3.58      1.22 o
   2 -11   9        8.12       12.88      1.52 o
   3 -11   9        6.39       10.34      1.65 o
   4 -11   9        0.75        1.70      1.47 o
   5 -11   9       13.52       14.90      1.95 o
   6 -11   9        1.07        3.88      1.55 o
   7 -11   9        0.10        2.38      1.72 o
   8 -11   9        0.29        1.56      1.73 o
  -7 -10   9        1.84        1.02      2.25 o
  -6 -10   9       11.23       17.90      1.62 o
  -5 -10   9        1.12        2.29      1.16 o
  -4 -10   9       14.15       14.95      2.22 o
  -3 -10   9       10.59        9.64      1.29 o
  -2 -10   9        8.23        9.63      1.76 o
  -1 -10   9       71.77       84.26      3.65 o
   0 -10   9       20.94       20.92      4.57 o
   1 -10   9       10.31       11.25      1.41 o
   2 -10   9        0.26        0.79      1.08 o
   3 -10   9       10.75        9.49      1.61 o
   4 -10   9       26.89       28.47      2.22 o
   5 -10   9        6.99        8.48      1.93 o
   6 -10   9        4.41        7.76      1.71 o
   7 -10   9        0.11       -0.77      1.57 o
   8 -10   9        4.42        3.85      3.65 o
   9 -10   9        0.13       -1.28      1.58 o
  -7  -9   9       17.25       19.44      1.92 o
  -6  -9   9        6.85        8.09      1.55 o
  -5  -9   9        0.05       -0.45      1.03 o
  -4  -9   9       18.47       15.39      1.58 o
  -3  -9   9        0.78       -0.21      1.08 o
  -2  -9   9       57.88       64.74      2.68 o
  -1  -9   9        0.14       -0.93      0.93 o
   0  -9   9        1.08        2.18      1.19 o
   1  -9   9        1.15        1.42      1.03 o
   2  -9   9       62.05       70.92      2.69 o
   3  -9   9        2.36        0.02      1.04 o
   4  -9   9        0.07       -1.06      1.81 o
   5  -9   9        0.18        0.56      1.32 o
   6  -9   9        3.69        4.63      1.79 o
   7  -9   9        1.10        0.14      1.95 o
   8  -9   9        1.29        0.59      1.73 o
   9  -9   9        0.14       -0.28      1.77 o
  -8  -8   9        0.54        0.69      1.03 o
  -7  -8   9        0.34       -1.23      1.23 o
  -6  -8   9        1.86        0.73      1.79 o
  -5  -8   9        0.34        0.72      1.17 o
  -4  -8   9        1.99        1.73      1.27 o
  -3  -8   9        5.40        1.71      1.18 o
  -2  -8   9      102.28      105.40      2.51 o
  -1  -8   9        1.61       -0.27      0.49 o
   0  -8   9       55.89       56.37      2.28 o
   1  -8   9        4.16        1.61      1.23 o
   2  -8   9       94.58       93.22      3.14 o
   3  -8   9     1011.62     1046.65     19.06 o
   4  -8   9        1.54        1.19      1.25 o
   5  -8   9       53.63       68.69      3.90 o
   6  -8   9        5.04        7.44      1.90 o
   7  -8   9        0.13       -0.12      1.60 o
   8  -8   9        7.83       10.33      2.19 o
   9  -8   9        0.23        0.77      1.74 o
  10  -8   9       13.47       14.42      4.24 o
  -9  -7   9        0.00        1.36      2.04 o
  -8  -7   9        0.48       -0.11      1.09 o
  -7  -7   9        3.44        4.22      1.22 o
  -6  -7   9        5.87        8.33      1.27 o
  -5  -7   9       11.35       12.86      1.59 o
  -4  -7   9        4.04        2.79      1.22 o
  -3  -7   9      448.06      447.99      8.15 o
  -2  -7   9       30.06       31.19      1.55 o
  -1  -7   9       46.07       50.31      2.02 o
   0  -7   9       39.81       33.82      1.22 o
   1  -7   9       80.42       79.62      1.98 o
   2  -7   9       27.67       30.13      1.22 o
   3  -7   9      487.11      471.64      7.31 o
   4  -7   9        7.49        6.83      1.13 o
   5  -7   9      181.89      194.67      5.18 o
   6  -7   9       46.79       45.43      2.24 o
   7  -7   9        3.68        0.35      0.99 o
   8  -7   9        0.04       -0.51      1.10 o
   9  -7   9        0.14       -0.63      1.13 o
  10  -7   9        1.38        3.65      1.33 o
  -9  -6   9        1.78        3.71      1.54 o
  -8  -6   9        3.12        2.15      1.29 o
  -7  -6   9        7.42        6.28      1.26 o
  -6  -6   9       13.73       13.34      1.38 o
  -5  -6   9        0.98        1.18      0.97 o
  -4  -6   9       13.35       14.48      1.27 o
  -3  -6   9       77.70       87.09      2.62 o
  -2  -6   9       62.01       54.86      2.15 o
  -1  -6   9       70.18       57.99      2.39 o
   0  -6   9        0.78        1.12      0.51 o
   1  -6   9        2.08        1.13      0.71 o
   2  -6   9        9.05        4.39      0.72 o
   3  -6   9       12.62       16.51      1.06 o
   4  -6   9      572.61      539.29      9.47 o
   5  -6   9        6.76        8.24      1.39 o
   6  -6   9       32.85       35.71      2.15 o
   7  -6   9        4.47        7.54      1.35 o
   8  -6   9        5.80        7.12      1.45 o
   9  -6   9        0.73       -0.04      1.34 o
  10  -6   9        0.51        1.14      1.58 o
 -10  -5   9       18.72       11.59      1.76 o
  -9  -5   9        0.00       -0.11      1.57 o
  -8  -5   9        2.51        5.59      1.64 o
  -7  -5   9        3.91        5.54      1.14 o
  -6  -5   9      108.76      132.21      3.56 o
  -5  -5   9        9.41        6.11      0.87 o
  -4  -5   9      218.78      208.94      3.73 o
  -3  -5   9        0.13       -0.37      0.73 o
  -2  -5   9       42.68       37.44      1.43 o
  -1  -5   9       55.70       54.02      1.54 o
   0  -5   9       17.98       12.05      0.74 o
   1  -5   9        6.64        3.50      0.60 o
   2  -5   9       35.59       28.06      1.12 o
   3  -5   9      297.26      250.78      6.09 o
   4  -5   9       11.50        8.69      2.25 o
   5  -5   9      190.79      209.55      5.62 o
   6  -5   9       35.10       34.76      2.43 o
   7  -5   9      191.82      156.96      4.89 o
   8  -5   9        5.93        5.88      1.48 o
   9  -5   9        0.89       -0.24      1.24 o
  10  -5   9        0.61       -1.16      1.26 o
  11  -5   9        0.25       -0.51      1.54 o
 -10  -4   9       32.10       32.05      2.13 o
  -9  -4   9       14.95       17.67      1.73 o
  -8  -4   9        3.00        0.67      1.12 o
  -7  -4   9       39.39       41.76      1.87 o
  -6  -4   9        0.77        0.91      0.76 o
  -5  -4   9       28.43       28.78      1.90 o
  -4  -4   9      306.83      265.23      4.37 o
  -3  -4   9      179.60      180.11      3.19 o
  -2  -4   9       61.30       57.11      1.50 o
  -1  -4   9       31.78       29.50      1.02 o
   0  -4   9        8.05        9.40      0.64 o
   1  -4   9        0.66        0.03      0.44 o
   2  -4   9        0.61       -0.05      0.45 o
   3  -4   9       13.58       17.94      0.93 o
   4  -4   9       81.07       71.86      2.06 o
   5  -4   9        1.34        1.64      0.78 o
   6  -4   9      692.63      693.61     15.38 o
   7  -4   9      128.07      112.39      4.03 o
   8  -4   9        2.12        0.79      1.33 o
   9  -4   9        0.72       -1.41      1.41 o
  10  -4   9        4.33        1.49      1.73 o
  11  -4   9        0.24       -0.69      1.54 o
 -10  -3   9        0.53        1.08      1.18 o
  -9  -3   9        0.44        1.39      1.18 o
  -8  -3   9        4.29        5.86      1.35 o
  -7  -3   9       17.88       19.11      1.46 o
  -6  -3   9        2.18        1.17      0.76 o
  -5  -3   9        1.81       -0.15      0.56 o
  -4  -3   9       31.44       23.86      1.00 o
  -3  -3   9       31.37       38.01      1.17 o
  -2  -3   9       32.55       45.37      1.43 o
  -1  -3   9      220.40      213.10      4.47 o
   0  -3   9       85.94       75.08      1.82 o
   1  -3   9       70.99       75.90      1.81 o
   2  -3   9      202.41      193.06      3.18 o
   3  -3   9       61.28       54.33      1.20 o
   4  -3   9       91.72       98.09      2.00 o
   5  -3   9      123.66      110.55      2.73 o
   6  -3   9      205.82      188.05      4.63 o
   7  -3   9       49.85       43.95      2.50 o
   8  -3   9      104.75       84.30     10.45 o
   9  -3   9        4.26        4.22      1.81 o
  10  -3   9        2.01        2.13      1.71 o
  11  -3   9        1.68        4.10      2.53 o
 -11  -2   9        1.54       -0.21      1.87 o
 -10  -2   9        0.12       -1.09      1.10 o
  -9  -2   9        2.94        1.70      1.25 o
  -8  -2   9        2.34        2.77      1.08 o
  -7  -2   9      157.15      156.05      4.89 o
  -6  -2   9      343.54      360.80      6.59 o
  -5  -2   9       81.92       94.96      2.08 o
  -4  -2   9        5.48        2.77      0.59 o
  -3  -2   9       13.09       14.21      0.77 o
  -2  -2   9       28.24       31.93      1.08 o
  -1  -2   9      135.91      171.91      3.16 o
   0  -2   9       32.15       30.36      1.14 o
   1  -2   9      347.87      382.74      6.04 o
   2  -2   9       60.27       43.80      1.25 o
   3  -2   9      102.18      118.02      2.56 o
   4  -2   9       22.51       21.53      0.86 o
   5  -2   9       21.06       23.49      0.94 o
   6  -2   9        0.18       -0.02      0.67 o
   7  -2   9       63.25       56.93      2.47 o
   8  -2   9        0.15        2.89      1.30 o
   9  -2   9        0.67        1.17      1.31 o
  10  -2   9        0.73        0.21      1.62 o
  11  -2   9        0.00       -1.67      2.15 o
 -11  -1   9        0.01        1.33      1.69 o
 -10  -1   9        5.06        5.06      1.55 o
  -9  -1   9        2.35        3.86      1.07 o
  -8  -1   9       15.33       15.21      1.33 o
  -7  -1   9       17.22       14.37      1.34 o
  -6  -1   9      403.70      420.65      7.05 o
  -5  -1   9      328.69      316.56      5.06 o
  -4  -1   9       29.59       28.17      1.05 o
  -3  -1   9       19.21       26.43      0.95 o
  -2  -1   9        3.34        1.63      0.49 o
  -1  -1   9      183.31      249.16      4.55 o
   0  -1   9      153.58      145.58      3.71 o
   1  -1   9      310.84      335.01      5.34 o
   2  -1   9       18.05       11.43      0.69 o
   3  -1   9        6.96        6.70      0.56 o
   4  -1   9       48.45       52.56      1.59 o
   5  -1   9        0.75       -0.22      0.50 o
   6  -1   9       13.97       14.83      0.91 o
   7  -1   9        0.12        1.18      0.93 o
   8  -1   9       14.88       14.27      1.49 o
   9  -1   9        3.29        3.92      1.50 o
  10  -1   9        5.28        6.38      2.13 o
  11  -1   9        0.01       -1.72      1.72 o
 -11   0   9        0.96        1.33      1.54 o
 -10   0   9        4.05        0.82      1.27 o
  -9   0   9        6.39        4.51      1.18 o
  -8   0   9       94.08       88.38      3.20 o
  -7   0   9      115.09      119.84      3.27 o
  -6   0   9       62.46       55.61      1.94 o
  -5   0   9        2.17        1.33      0.69 o
  -4   0   9        7.58        8.15      0.73 o
  -3   0   9       38.93       39.06      1.31 o
  -2   0   9        0.04       -0.41      0.41 o
  -1   0   9      268.74      279.72      4.60 o
   0   0   9       13.91       16.81      0.81 o
   1   0   9        9.75       12.38      1.01 o
   2   0   9        1.18        0.41      0.38 o
   3   0   9       15.16       15.29      0.71 o
   4   0   9       36.29       35.94      1.24 o
   5   0   9        6.93        4.01      0.67 o
   6   0   9       61.92       57.28      2.50 o
   7   0   9       11.19       13.89      1.12 o
   8   0   9        0.17        1.31      1.09 o
   9   0   9       48.81       48.95      3.54 o
  10   0   9        2.80        1.51      3.22 o
  11   0   9        1.73        4.38      2.07 o
 -11   1   9        1.35       -0.69      1.42 o
 -10   1   9        1.94        1.27      1.13 o
  -9   1   9        1.81        1.90      1.01 o
  -8   1   9        0.07       -0.16      0.90 o
  -7   1   9       58.13       53.97      2.17 o
  -6   1   9        2.26       -0.79      0.79 o
  -5   1   9        9.56       12.86      0.96 o
  -4   1   9       57.96       61.62      1.90 o
  -3   1   9       54.24       41.22      1.34 o
  -2   1   9       70.77       88.41      2.06 o
  -1   1   9       21.87       18.31      1.45 o
   0   1   9        5.52        8.00      0.65 o
   1   1   9      262.81      253.98      4.18 o
   2   1   9      940.22      861.08     13.30 o
   3   1   9       41.53       45.85      1.18 o
   4   1   9        5.45        4.79      0.73 o
   5   1   9      456.79      449.67      7.24 o
   6   1   9      183.20      199.92      4.01 o
   7   1   9        0.18       -0.61      0.73 o
   8   1   9        1.12        2.15      1.41 o
   9   1   9        4.23        2.60      1.42 o
  10   1   9        4.33        4.64      2.16 o
 -11   2   9        0.02        1.54      1.23 o
 -10   2   9        0.19        0.65      1.11 o
  -9   2   9        2.55        3.79      1.05 o
  -8   2   9        6.70        9.49      1.23 o
  -7   2   9       11.96        5.89      1.05 o
  -6   2   9       95.64       90.22      2.69 o
  -5   2   9       26.36       23.33      1.52 o
  -4   2   9        8.58       10.41      1.04 o
  -3   2   9       41.21       39.96      1.48 o
  -2   2   9      705.63      648.77     13.30 o
  -1   2   9       67.71       58.13      1.68 o
   0   2   9        2.54        1.65      0.57 o
   1   2   9      202.18      201.44      3.97 o
   2   2   9      565.81      505.51      9.59 o
   3   2   9       20.12       18.13      0.99 o
   4   2   9      170.10      149.36      3.13 o
   5   2   9      350.26      377.84      6.40 o
   6   2   9       77.03       84.86      2.20 o
   7   2   9        0.91        1.24      0.90 o
   8   2   9        0.01       -0.81      0.94 o
   9   2   9        0.67        0.32      1.60 o
  10   2   9        0.01       -1.53      1.53 o
 -11   3   9        0.25        0.97      1.08 o
 -10   3   9       10.69       11.22      1.69 o
  -9   3   9       41.50       49.15      2.38 o
  -8   3   9        0.09        0.09      0.89 o
  -7   3   9        5.24        4.15      1.06 o
  -6   3   9      160.68      157.61      4.09 o
  -5   3   9      488.40      467.47      9.17 o
  -4   3   9       82.53       77.24      2.59 o
  -3   3   9        0.85        0.08      0.55 o
  -2   3   9      356.58      338.32      7.93 o
  -1   3   9      138.09      140.41      2.89 o
   0   3   9        0.03       -0.22      0.48 o
   1   3   9       38.34       50.83      1.83 o
   2   3   9       98.57       96.84      2.69 o
   3   3   9        8.55        5.03      0.83 o
   4   3   9       23.90       24.48      1.33 o
   5   3   9       16.34       19.64      1.45 o
   6   3   9        0.06       -0.78      0.78 o
   7   3   9        1.70        0.90      0.94 o
   8   3   9        0.05       -0.91      0.91 o
   9   3   9        0.86        1.12      2.32 o
  10   3   9        0.65        1.45      2.76 o
 -11   4   9        1.85        1.53      2.09 o
 -10   4   9        0.15       -0.32      1.12 o
  -9   4   9       23.49       29.95      2.86 o
  -8   4   9        1.49        1.47      1.26 o
  -7   4   9        2.79        2.22      0.96 o
  -6   4   9      101.14       97.68      2.86 o
  -5   4   9      145.80      148.97      3.89 o
  -4   4   9       33.94       35.00      1.23 o
  -3   4   9       23.79       20.70      0.89 o
  -2   4   9       42.77       49.28      1.34 o
  -1   4   9        0.00        2.63      0.61 o
   0   4   9        1.05        0.84      0.50 o
   1   4   9        1.34        0.69      0.50 o
   2   4   9        6.38        9.69      0.95 o
   3   4   9       30.81       32.48      1.53 o
   4   4   9       16.95       14.33      1.13 o
   5   4   9       67.96       70.01      2.62 o
   6   4   9        4.32        4.83      1.06 o
   7   4   9        3.52        5.79      1.12 o
   8   4   9        1.87        2.30      1.00 o
   9   4   9        5.76        7.11      2.10 o
 -10   5   9        2.07       -0.42      1.69 o
  -9   5   9        2.11        5.40      1.97 o
  -8   5   9        1.45        0.90      1.65 o
  -7   5   9       13.56       16.15      2.29 o
  -6   5   9       17.45       20.03      1.85 o
  -5   5   9        0.12       -0.99      0.99 o
  -4   5   9        2.80        3.94      1.25 o
  -3   5   9       56.53       72.17      2.89 o
  -2   5   9        2.83        3.31      1.27 o
  -1   5   9        3.88        3.84      1.01 o
   0   5   9        1.41        1.46      1.31 o
   1   5   9       12.32        5.06      1.08 o
   2   5   9       21.50       19.04      1.22 o
   3   5   9        6.51        4.33      0.82 o
   4   5   9       90.79       88.15      2.86 o
   5   5   9       49.18       44.69      2.19 o
   6   5   9        2.29        0.34      0.90 o
   7   5   9        0.71       -0.35      0.92 o
   8   5   9        0.11       -0.11      0.97 o
   9   5   9        1.62        1.26      1.38 o
 -10   6   9        0.03       -1.63      1.63 o
  -9   6   9        0.68       -1.53      1.53 o
  -8   6   9        0.62        3.00      1.70 o
  -7   6   9        0.11        0.97      0.90 o
  -6   6   9       10.44       12.36      1.63 o
  -5   6   9       45.60       50.11      2.82 o
  -4   6   9       62.44       51.63      2.61 o
  -3   6   9       15.56       12.49      1.44 o
  -2   6   9       12.75       12.25      1.42 o
  -1   6   9        1.73       -0.87      0.87 o
   0   6   9        0.37        0.38      0.96 o
   1   6   9        5.81        1.22      1.05 o
   2   6   9       43.03       46.05      2.18 o
   3   6   9       52.14       49.67      2.31 o
   4   6   9        0.52        1.86      1.13 o
   5   6   9       20.25       22.95      1.55 o
   6   6   9        5.49        3.75      1.06 o
   7   6   9        0.21        0.05      1.14 o
   8   6   9        3.84        5.39      1.08 o
  -9   7   9        0.87        1.04      1.75 o
  -8   7   9        0.02       -1.52      1.57 o
  -7   7   9        9.85        7.56      2.06 o
  -6   7   9        1.30        2.12      1.33 o
  -5   7   9       25.56       27.13      3.00 o
  -4   7   9       47.04       43.29      3.14 o
  -3   7   9      105.65       81.09      3.31 o
  -2   7   9       49.73       57.17      2.76 o
  -1   7   9        2.84        2.43      1.12 o
   0   7   9        0.26       -0.96      0.96 o
   1   7   9        0.67        0.16      1.04 o
   2   7   9       30.39       36.22      3.14 o
   3   7   9       25.59       31.48      2.37 o
   4   7   9       15.04       14.76      1.91 o
   5   7   9        0.00        1.18      1.38 o
   6   7   9        2.74        1.46      1.23 o
   7   7   9        0.79        0.58      0.81 o
  -9   8   9        3.96        5.57      2.02 o
  -8   8   9        0.60        1.75      1.65 o
  -7   8   9        0.48        0.94      1.67 o
  -6   8   9        0.28       -0.65      1.24 o
  -5   8   9        7.58       12.88      1.70 o
  -4   8   9       33.44       28.04      2.17 o
  -3   8   9      112.50       98.79      3.78 o
  -2   8   9       21.54       21.32      1.77 o
  -1   8   9        0.90        0.61      1.04 o
   0   8   9        1.47        0.38      1.05 o
   1   8   9        2.57        4.14      1.14 o
   2   8   9        4.47        4.99      1.41 o
   3   8   9        0.23        0.27      1.25 o
   4   8   9        0.04        3.15      2.25 o
   5   8   9        0.27       -0.41      1.27 o
   6   8   9        0.36        0.04      1.16 o
  -8   9   9        0.03       -1.34      1.46 o
  -7   9   9        0.89       -0.82      1.49 o
  -6   9   9       11.85       16.15      1.83 o
  -5   9   9        2.33        1.42      1.33 o
  -4   9   9       38.56       36.95      2.35 o
  -3   9   9        0.41       -1.09      1.09 o
  -2   9   9        1.25        1.15      1.17 o
  -1   9   9        2.65        0.08      1.07 o
   0   9   9        1.36        0.89      1.17 o
   1   9   9        1.79       -0.19      1.36 o
   2   9   9        5.50        8.18      1.58 o
   3   9   9        0.00       -0.24      1.22 o
   4   9   9        0.74        1.28      1.40 o
   5   9   9        0.01        0.03      1.38 o
  -7  10   9        0.21        0.82      1.49 o
  -6  10   9        0.17        0.89      1.40 o
  -5  10   9        5.68        2.85      1.31 o
  -4  10   9        2.55        0.86      1.18 o
  -3  10   9        0.01       -0.04      1.70 o
  -2  10   9        2.43        3.10      1.27 o
  -1  10   9        1.64        3.48      1.41 o
   0  10   9        0.26        0.31      1.15 o
   1  10   9        0.35        1.11      1.21 o
   2  10   9        0.00        1.20      1.28 o
   3  10   9        3.03        1.36      1.41 o
   4  10   9        2.13        5.55      1.64 o
  -5  11   9        0.06       -0.07      1.15 o
  -4  11   9        0.90        0.94      1.18 o
  -3  11   9        0.00       -0.77      1.05 o
  -2  11   9        0.34       -0.24      1.10 o
  -1  11   9        1.89        1.23      1.33 o
   0  11   9        0.71        1.82      1.26 o
   1  11   9        1.42        2.20      1.29 o
   2  11   9        0.07       -0.41      1.47 o
  -2 -13  10        0.45       -0.19      1.16 o
  -1 -13  10        1.96        0.91      1.74 o
   0 -13  10        7.13        3.91      1.46 o
   1 -13  10        4.15        2.99      1.39 o
   2 -13  10        6.10        2.81      1.49 o
   3 -13  10        7.16        8.65      1.68 o
   4 -13  10        0.21        1.06      1.29 o
   5 -13  10        1.05        2.40      1.37 o
  -4 -12  10        0.34        1.23      1.27 o
  -3 -12  10        0.46        0.38      1.35 o
  -2 -12  10        0.17       -0.88      1.29 o
  -1 -12  10        2.37        1.43      1.44 o
   0 -12  10        8.04        5.67      1.56 o
   1 -12  10        1.95        1.12      1.16 o
   2 -12  10       15.23       16.64      1.96 o
   3 -12  10        3.16        3.90      1.52 o
   4 -12  10        0.68        1.30      1.41 o
   5 -12  10       17.38       17.95      2.08 o
   6 -12  10        0.18        1.84      1.39 o
  -5 -11  10        5.80        1.38      1.78 o
  -4 -11  10       16.20       19.44      2.14 o
  -3 -11  10        3.78        3.16      1.58 o
  -2 -11  10       16.48       16.24      2.02 o
  -1 -11  10        3.74        1.63      1.50 o
   0 -11  10        0.49        1.29      1.35 o
   1 -11  10        6.15        6.73      1.40 o
   2 -11  10        3.85        2.64      1.28 o
   3 -11  10        4.73        5.03      1.83 o
   4 -11  10        0.40        1.61      1.28 o
   5 -11  10        2.75        5.34      3.41 o
   6 -11  10       13.01       19.18      3.55 o
   7 -11  10        0.21        0.74      1.46 o
   8 -11  10        0.04        1.90      1.67 o
  -6 -10  10       10.04       17.51      2.47 o
  -5 -10  10       22.22       23.17      1.93 o
  -4 -10  10        6.40        8.14      1.97 o
  -3 -10  10        0.72       -1.38      1.52 o
  -2 -10  10        1.24       -0.50      1.35 o
  -1 -10  10        3.46        3.45      1.26 o
   0 -10  10        0.23        0.93      1.10 o
   1 -10  10        0.03       -0.99      1.05 o
   2 -10  10        1.78        1.02      1.18 o
   3 -10  10        8.06        9.43      1.71 o
   4 -10  10        3.28        3.32      2.39 o
   5 -10  10       30.48       28.15      4.35 o
   6 -10  10        4.01        9.07      1.70 o
   7 -10  10        1.28        1.89      1.75 o
   8 -10  10        2.50        3.30      1.85 o
  -7  -9  10        4.86        4.03      1.41 o
  -6  -9  10        0.02       -0.20      1.22 o
  -5  -9  10        1.62        2.03      1.24 o
  -4  -9  10        0.08        0.27      1.20 o
  -3  -9  10       11.44        8.10      1.05 o
  -2  -9  10       14.42       11.51      2.17 o
  -1  -9  10       13.85       14.37      1.51 o
   0  -9  10       17.04       16.36      1.54 o
   1  -9  10       23.79       25.63      1.78 o
   2  -9  10       16.20       14.02      1.49 o
   3  -9  10      117.26      122.92      3.74 o
   4  -9  10       16.08       17.98      1.98 o
   5  -9  10        6.93        6.38      1.67 o
   6  -9  10        2.35        0.27      1.41 o
   7  -9  10        1.24       -3.01      3.01 o
   8  -9  10        0.51        0.86      1.79 o
   9  -9  10        0.12        1.50      1.72 o
  -8  -8  10        8.45       10.19      1.60 o
  -7  -8  10       10.81       11.68      1.73 o
  -6  -8  10        0.05        0.57      1.37 o
  -5  -8  10        9.49       10.49      1.57 o
  -4  -8  10       17.49       21.14      2.26 o
  -3  -8  10      181.63      204.14      5.32 o
  -2  -8  10       48.22       52.86      2.07 o
  -1  -8  10        7.90        7.40      0.95 o
   0  -8  10        8.88        8.07      0.91 o
   1  -8  10       29.07       36.73      1.39 o
   2  -8  10       24.98       27.65      1.35 o
   3  -8  10       64.09       66.03      2.47 o
   4  -8  10        8.12        9.47      0.91 o
   5  -8  10        1.62        1.85      1.41 o
   6  -8  10       13.73       17.79      2.16 o
   7  -8  10        0.76        0.92      0.91 o
   8  -8  10        5.88        5.95      1.41 o
   9  -8  10        2.37        3.71      1.09 o
  10  -8  10        0.88       -0.89      1.19 o
  -9  -7  10       10.54        2.00      1.95 o
  -8  -7  10        4.74        4.87      1.32 o
  -7  -7  10        0.80        1.96      1.35 o
  -6  -7  10        0.52        0.49      1.24 o
  -5  -7  10       38.00       44.37      2.44 o
  -4  -7  10       52.64       60.61      2.89 o
  -3  -7  10      260.46      308.68      6.13 o
  -2  -7  10      352.63      374.25      7.87 o
  -1  -7  10      118.71      127.47      2.75 o
   0  -7  10        0.44        1.28      0.87 o
   1  -7  10       83.99       85.01      2.36 o
   2  -7  10      435.23      389.71     11.54 o
   3  -7  10      201.19      214.89      4.42 o
   4  -7  10        5.73        2.35      0.97 o
   5  -7  10       15.63       13.34      2.15 o
   6  -7  10        5.77        4.83      1.22 o
   7  -7  10       21.15       19.18      1.73 o
   8  -7  10        4.33        5.12      1.33 o
   9  -7  10        3.59        3.90      1.39 o
  10  -7  10        5.98        9.54      3.18 o
  -9  -6  10        0.61       -0.84      1.17 o
  -8  -6  10        0.06        0.97      1.27 o
  -7  -6  10       21.90       27.92      2.49 o
  -6  -6  10       18.45       21.19      1.64 o
  -5  -6  10        0.00        0.06      1.10 o
  -4  -6  10        6.33        6.48      1.07 o
  -3  -6  10       99.54      101.14      2.83 o
  -2  -6  10       68.53       69.58      2.22 o
  -1  -6  10       15.21       15.37      1.08 o
   0  -6  10      190.30      205.71      3.72 o
   1  -6  10        5.71        3.27      0.76 o
   2  -6  10        2.22        1.19      0.93 o
   3  -6  10      149.13      152.50      3.88 o
   4  -6  10        4.66        3.49      0.89 o
   5  -6  10       34.33       39.44      2.22 o
   6  -6  10       71.89       78.17      4.23 o
   7  -6  10        2.40        2.03      1.21 o
   8  -6  10        8.81       14.13      2.32 o
   9  -6  10        0.37        0.20      1.25 o
  10  -6  10        1.32        1.81      1.62 o
  -9  -5  10        3.21        4.29      1.51 o
  -8  -5  10        7.88       13.16      1.89 o
  -7  -5  10        0.48        1.53      1.12 o
  -6  -5  10       29.14       30.10      2.00 o
  -5  -5  10      109.85      105.79      2.54 o
  -4  -5  10        2.11        3.88      1.32 o
  -3  -5  10        2.90        1.19      0.73 o
  -2  -5  10       19.12       19.10      1.06 o
  -1  -5  10        0.35        1.34      0.56 o
   0  -5  10        2.88        5.09      0.65 o
   1  -5  10       12.11       10.94      0.83 o
   2  -5  10        4.92        2.65      0.65 o
   3  -5  10        7.57        6.46      0.92 o
   4  -5  10      116.68      104.61      2.68 o
   5  -5  10        8.01        9.16      1.41 o
   6  -5  10       22.09       21.42      1.92 o
   7  -5  10        4.11        3.35      1.37 o
   8  -5  10        0.08        0.92      1.30 o
   9  -5  10        1.84        1.57      1.44 o
  10  -5  10        0.37       -0.46      1.34 o
 -10  -4  10        2.00        1.81      1.20 o
  -9  -4  10        5.94        4.03      1.35 o
  -8  -4  10        3.13        2.07      1.22 o
  -7  -4  10        2.70        1.59      1.03 o
  -6  -4  10       18.38       18.77      1.22 o
  -5  -4  10      110.52      107.86      2.64 o
  -4  -4  10      192.13      183.48      6.06 o
  -3  -4  10       28.45       25.18      1.22 o
  -2  -4  10        0.45        0.74      0.54 o
  -1  -4  10        4.39        3.48      0.74 o
   0  -4  10      555.08      568.65      8.72 o
   1  -4  10       10.95        6.42      0.66 o
   2  -4  10       77.74       61.25      1.70 o
   3  -4  10        7.86        9.81      0.83 o
   4  -4  10        0.11        0.95      0.80 o
   5  -4  10       55.27       44.96      1.82 o
   6  -4  10      525.30      473.88     15.36 o
   7  -4  10       25.49       24.11      2.11 o
   8  -4  10       36.57       36.52      2.45 o
   9  -4  10        1.70        1.03      1.65 o
  10  -4  10        1.80        2.33      1.69 o
 -10  -3  10        0.00        0.41      1.18 o
  -9  -3  10        2.45       -0.81      1.11 o
  -8  -3  10        1.84        0.28      1.13 o
  -7  -3  10       32.33       29.43      1.74 o
  -6  -3  10        9.59       13.81      1.31 o
  -5  -3  10       40.60       45.80      1.63 o
  -4  -3  10       10.26       10.13      0.82 o
  -3  -3  10       12.73       15.23      0.83 o
  -2  -3  10        0.08        0.31      0.51 o
  -1  -3  10      139.09      141.65      2.82 o
   0  -3  10      212.68      203.92      4.07 o
   1  -3  10       20.12       26.53      1.22 o
   2  -3  10       10.17        5.85      0.63 o
   3  -3  10        0.16        0.16      0.42 o
   4  -3  10       22.15       19.01      1.49 o
   5  -3  10       64.45       64.27      2.54 o
   6  -3  10      154.93      134.52      4.48 o
   7  -3  10       64.21       75.13      2.97 o
   8  -3  10        2.07        1.22      1.69 o
   9  -3  10        1.20        1.21      1.65 o
  10  -3  10        3.67        3.66      2.02 o
 -10  -2  10        0.00       -0.16      1.14 o
  -9  -2  10        0.09       -1.12      1.12 o
  -8  -2  10        5.85        5.59      1.21 o
  -7  -2  10      173.33      162.93      6.07 o
  -6  -2  10      209.36      185.85      3.92 o
  -5  -2  10       65.82       65.22      1.76 o
  -4  -2  10        1.31        4.14      0.68 o
  -3  -2  10      109.81      122.15      2.30 o
  -2  -2  10       32.43       32.30      1.14 o
  -1  -2  10      190.99      192.56      3.53 o
   0  -2  10        9.39        9.25      0.75 o
   1  -2  10      108.34       94.13      2.15 o
   2  -2  10        4.16        3.19      0.57 o
   3  -2  10        0.05       -0.28      0.42 o
   4  -2  10        0.35        0.26      0.43 o
   5  -2  10       82.67       75.65      2.68 o
   6  -2  10      101.49      112.80      2.98 o
   7  -2  10       34.02       39.90      2.16 o
   8  -2  10       11.67       12.41      1.75 o
   9  -2  10        6.70        6.26      2.05 o
  10  -2  10        0.64        0.19      1.70 o
 -11  -1  10        2.17        1.53      2.20 o
 -10  -1  10        7.38        8.00      1.62 o
  -9  -1  10        5.32        5.73      1.33 o
  -8  -1  10       16.00       20.08      1.57 o
  -7  -1  10       12.92       19.77      1.41 o
  -6  -1  10      218.78      186.67      3.89 o
  -5  -1  10       16.58       16.64      1.15 o
  -4  -1  10        9.35       11.13      0.79 o
  -3  -1  10       69.13       56.98      1.48 o
  -2  -1  10       43.99       37.54      1.33 o
  -1  -1  10        3.75        4.95      0.67 o
   0  -1  10      184.22      185.25      3.37 o
   1  -1  10        2.94        3.60      0.63 o
   2  -1  10       18.21       18.97      0.87 o
   3  -1  10        7.70       13.16      0.73 o
   4  -1  10        1.76        0.73      0.52 o
   5  -1  10       21.84       22.82      1.02 o
   6  -1  10        0.83        0.34      0.77 o
   7  -1  10        7.26        7.60      1.49 o
   8  -1  10        5.04        6.70      1.62 o
   9  -1  10        7.35        5.11      1.61 o
  10  -1  10        0.94        3.18      1.94 o
 -11   0  10        0.12        1.10      2.15 o
 -10   0  10        1.39        0.73      1.44 o
  -9   0  10        5.94        4.37      1.33 o
  -8   0  10        0.55        1.48      0.87 o
  -7   0  10      179.96      177.52      6.65 o
  -6   0  10      277.69      269.31      5.03 o
  -5   0  10       29.79       32.31      2.00 o
  -4   0  10       16.27       14.05      0.96 o
  -3   0  10       46.46       45.44      1.38 o
  -2   0  10       60.80       56.13      1.49 o
  -1   0  10      204.14      207.87      3.70 o
   0   0  10       10.86       16.20      0.86 o
   1   0  10      155.21      163.36      3.05 o
   2   0  10        1.29        1.66      0.52 o
   3   0  10        4.08        2.82      0.53 o
   4   0  10       89.76       88.41      1.94 o
   5   0  10        0.01       -0.92      0.92 o
   6   0  10        4.23        1.70      0.77 o
   7   0  10        5.85        4.52      1.20 o
   8   0  10       22.33       22.01      1.76 o
   9   0  10       25.57       27.25      2.94 o
  10   0  10        0.13        2.01      2.12 o
 -11   1  10        0.20        0.11      1.38 o
 -10   1  10        4.57        3.75      1.73 o
  -9   1  10        0.44        1.05      1.04 o
  -8   1  10       18.95       31.67      1.82 o
  -7   1  10        2.26        0.25      0.92 o
  -6   1  10        4.48        6.99      1.11 o
  -5   1  10        0.68       -0.86      0.86 o
  -4   1  10        0.88        0.02      0.67 o
  -3   1  10       15.24       13.17      1.11 o
  -2   1  10        9.97       10.16      0.87 o
  -1   1  10       83.24       78.62      1.88 o
   0   1  10      115.38      124.41      3.22 o
   1   1  10        7.28        7.13      0.66 o
   2   1  10        6.65        8.98      0.69 o
   3   1  10       22.05       18.76      1.06 o
   4   1  10      220.03      214.71      4.11 o
   5   1  10       16.98       15.56      1.75 o
   6   1  10        5.84        7.92      0.89 o
   7   1  10        9.30        8.65      1.07 o
   8   1  10       14.13       14.73      1.86 o
   9   1  10        1.96        4.10      1.55 o
  10   1  10        6.45        2.95      2.97 o
 -11   2  10        0.93        0.89      1.24 o
 -10   2  10        0.02        0.42      1.09 o
  -9   2  10       10.80       10.14      1.28 o
  -8   2  10        8.44        6.34      1.16 o
  -7   2  10        0.48       -0.10      0.89 o
  -6   2  10        0.35       -0.86      0.93 o
  -5   2  10       24.67       25.50      2.68 o
  -4   2  10      468.49      448.22     12.97 o
  -3   2  10       55.25       48.11      2.57 o
  -2   2  10        2.97        2.13      0.69 o
  -1   2  10      105.32      125.97      3.22 o
   0   2  10       90.72       75.40      2.34 o
   1   2  10      335.34      319.99      6.56 o
   2   2  10       74.84       80.32      3.55 o
   3   2  10       15.51       20.37      1.16 o
   4   2  10       43.04       45.28      2.10 o
   5   2  10      111.05      106.23      2.95 o
   6   2  10       27.51       22.49      1.32 o
   7   2  10        0.20        0.12      0.86 o
   8   2  10        1.85        0.96      1.05 o
   9   2  10        0.59       -1.98      2.76 o
  10   2  10        0.24       -1.10      2.14 o
 -10   3  10        0.65       -0.64      1.19 o
  -9   3  10       26.72       29.83      2.19 o
  -8   3  10       13.65        9.38      1.31 o
  -7   3  10       38.76       50.52      2.28 o
  -6   3  10       55.65       57.68      2.31 o
  -5   3  10        4.61        7.46      1.18 o
  -4   3  10       22.27       21.42      1.59 o
  -3   3  10       33.27       36.18      1.70 o
  -2   3  10      196.41      218.60      4.83 o
  -1   3  10       32.26       45.15      1.89 o
   0   3  10        1.03        1.39      0.85 o
   1   3  10        1.02        4.86      0.84 o
   2   3  10        8.65       11.32      1.07 o
   3   3  10       29.33       38.21      1.68 o
   4   3  10        3.47        2.44      0.94 o
   5   3  10       58.82       63.36      2.70 o
   6   3  10        1.94        1.48      0.96 o
   7   3  10        0.18        0.10      0.96 o
   8   3  10        4.85        4.03      1.21 o
   9   3  10        0.47       -1.44      1.44 o
 -10   4  10        0.00        0.01      1.71 o
  -9   4  10       18.97       17.02      2.20 o
  -8   4  10       29.49       26.78      2.13 o
  -7   4  10        2.88        4.62      1.01 o
  -6   4  10        5.20        8.16      1.09 o
  -5   4  10       80.75       83.68      2.60 o
  -4   4  10       30.86       32.30      1.82 o
  -3   4  10       30.74       38.78      1.32 o
  -2   4  10        8.76       12.37      0.77 o
  -1   4  10       48.50       58.08      1.62 o
   0   4  10        1.08        2.61      0.61 o
   1   4  10       45.98       41.09      1.68 o
   2   4  10        1.04       -0.02      0.71 o
   3   4  10       10.50       14.52      1.12 o
   4   4  10        2.97        3.02      0.91 o
   5   4  10       56.14       65.30      2.61 o
   6   4  10        0.19       -0.14      0.89 o
   7   4  10        0.69        0.02      0.94 o
   8   4  10        4.41        4.80      1.22 o
   9   4  10        0.12        0.06      1.57 o
 -10   5  10        9.96        9.68      2.23 o
  -9   5  10        1.07        3.58      2.02 o
  -8   5  10        4.70        4.74      1.70 o
  -7   5  10        1.99        1.30      1.32 o
  -6   5  10        0.05       -0.12      1.19 o
  -5   5  10       72.36       62.77      4.80 o
  -4   5  10       58.28       63.33      2.94 o
  -3   5  10        0.18       -0.08      1.02 o
  -2   5  10        0.11       -0.35      0.92 o
  -1   5  10        1.41       -0.53      0.87 o
   0   5  10        3.65        4.29      1.14 o
   1   5  10       28.64       21.98      1.08 o
   2   5  10        0.64        0.62      0.73 o
   3   5  10       80.54       87.78      2.51 o
   4   5  10       93.39      102.12      3.18 o
   5   5  10       90.94       96.33      3.20 o
   6   5  10        4.51        5.41      1.13 o
   7   5  10        2.13        2.50      1.09 o
   8   5  10        2.31        2.58      1.21 o
  -9   6  10        0.29        0.29      1.68 o
  -8   6  10        5.89        3.41      1.98 o
  -7   6  10        2.53        3.60      1.35 o
  -6   6  10        8.72        9.76      1.62 o
  -5   6  10       65.78       73.16      3.25 o
  -4   6  10        2.29        0.92      1.17 o
  -3   6  10       52.92       53.17      2.67 o
  -2   6  10        8.33        5.12      1.30 o
  -1   6  10       55.47       51.13      2.57 o
   0   6  10       48.03       61.01      3.32 o
   1   6  10        7.48        7.07      1.37 o
   2   6  10       44.28       41.34      2.43 o
   3   6  10       59.28       47.87      2.78 o
   4   6  10       50.06       63.59      2.31 o
   5   6  10       43.81       42.10      2.05 o
   6   6  10       22.61       21.52      1.44 o
   7   6  10        0.06       -0.45      0.96 o
  -9   7  10        0.00       -0.11      1.89 o
  -8   7  10        3.95        2.78      1.73 o
  -7   7  10        1.95        0.65      1.30 o
  -6   7  10        1.83        5.53      1.55 o
  -5   7  10       44.63       55.66      2.96 o
  -4   7  10       65.37       78.56      3.44 o
  -3   7  10       85.84       84.60      3.51 o
  -2   7  10       95.16       98.32      3.79 o
  -1   7  10        8.26        3.24      1.24 o
   0   7  10        5.09        4.33      2.75 o
   1   7  10       34.82       25.31      1.97 o
   2   7  10       22.10       18.83      1.62 o
   3   7  10        2.81        5.29      1.52 o
   4   7  10        0.97        1.86      1.38 o
   5   7  10       37.71       43.21      2.83 o
   6   7  10        3.48        1.26      1.27 o
   7   7  10        0.16        0.31      1.22 o
  -8   8  10        1.06        1.50      1.76 o
  -7   8  10        2.84        2.79      2.10 o
  -6   8  10       22.03       29.14      3.15 o
  -5   8  10       15.84       23.63      2.50 o
  -4   8  10        1.75        1.96      1.40 o
  -3   8  10        5.62       10.79      1.59 o
  -2   8  10        4.00        4.21      1.53 o
  -1   8  10        3.91        1.90      1.21 o
   0   8  10        1.55        0.21      1.11 o
   1   8  10        0.09       -0.94      0.94 o
   2   8  10        0.13        2.64      1.32 o
   3   8  10        0.19       -1.11      1.21 o
   4   8  10        0.04        0.04      1.29 o
   5   8  10        0.17        1.92      1.50 o
   6   8  10        0.88        3.30      1.43 o
  -7   9  10        0.75        1.19      1.56 o
  -6   9  10       12.35       14.84      1.84 o
  -5   9  10       20.18       20.90      2.09 o
  -4   9  10       18.08       23.67      2.44 o
  -3   9  10        0.14       -0.15      1.15 o
  -2   9  10        0.22       -0.65      1.11 o
  -1   9  10       16.74       11.87      1.60 o
   0   9  10        0.04       -0.10      1.08 o
   1   9  10        1.25        0.50      1.23 o
   2   9  10        1.98        2.73      1.40 o
   3   9  10        0.47        3.49      1.51 o
   4   9  10        0.50       -1.19      1.19 o
  -6  10  10        0.11       -0.92      1.39 o
  -5  10  10        0.65        2.82      1.24 o
  -4  10  10        0.13        0.24      1.22 o
  -3  10  10        8.02        8.20      2.35 o
  -2  10  10        8.84        7.75      1.46 o
  -1  10  10        1.36        3.81      1.27 o
   0  10  10        0.68        1.84      1.24 o
   1  10  10        1.08        1.11      1.30 o
   2  10  10        0.00       -1.00      1.21 o
   3  10  10        4.02        2.32      1.44 o
  -3  11  10        1.96        0.87      1.17 o
  -2  11  10        0.87        0.62      2.05 o
  -1  11  10        0.00       -0.01      1.35 o
   0  11  10        3.74        8.13      1.55 o
  -1 -13  11        0.43        1.91      1.25 o
   0 -13  11        0.29        2.68      1.28 o
   1 -13  11        1.43       -1.01      1.01 o
   2 -13  11        1.21       -0.20      1.38 o
   3 -13  11        0.68        1.70      1.82 o
   4 -13  11       12.83       13.70      1.75 o
  -3 -12  11        8.05        9.46      1.65 o
  -2 -12  11        0.11        0.63      1.26 o
  -1 -12  11        0.04       -0.18      1.71 o
   0 -12  11        1.08       -1.28      1.29 o
   1 -12  11        0.12        0.15      1.13 o
   2 -12  11        6.72        7.50      1.61 o
   3 -12  11        1.23        0.75      1.60 o
   4 -12  11       11.59       13.52      2.74 o
   5 -12  11        0.09        0.23      1.32 o
   6 -12  11        0.39        1.26      1.27 o
  -5 -11  11        0.10       -1.23      1.23 o
  -4 -11  11        1.21        1.98      1.40 o
  -3 -11  11        1.76        3.22      1.54 o
  -2 -11  11        0.63        2.08      1.50 o
  -1 -11  11        0.91        2.21      1.41 o
   0 -11  11        0.01       -0.26      1.01 o
   1 -11  11        2.11        0.94      1.45 o
   2 -11  11       17.72       18.15      1.74 o
   3 -11  11        2.80        1.35      1.43 o
   4 -11  11        0.13        0.63      1.45 o
   5 -11  11        0.59        2.29      1.44 o
   6 -11  11        8.52        6.48      1.65 o
   7 -11  11        0.57        0.11      1.28 o
  -6 -10  11        1.50        1.70      1.22 o
  -5 -10  11        6.93        6.15      1.71 o
  -4 -10  11        0.22        0.28      1.80 o
  -3 -10  11        0.07       -0.45      1.38 o
  -2 -10  11        2.84        4.73      1.64 o
  -1 -10  11       14.19       14.65      1.58 o
   0 -10  11        2.76        1.37      1.18 o
   1 -10  11        1.39        1.46      1.20 o
   2 -10  11        4.30        1.14      1.20 o
   3 -10  11        2.68        3.67      1.53 o
   4 -10  11        0.70        0.78      1.36 o
   5 -10  11        5.40        6.76      1.63 o
   6 -10  11        4.83        5.91      1.67 o
   7 -10  11        3.98        7.18      1.74 o
   8 -10  11        0.35       -1.48      1.48 o
  -7  -9  11        2.57        1.74      1.23 o
  -6  -9  11        4.69        4.63      1.42 o
  -5  -9  11        0.11       -0.49      1.26 o
  -4  -9  11        3.28        4.31      1.36 o
  -3  -9  11       17.10       16.86      1.51 o
  -2  -9  11        3.76        1.96      0.95 o
  -1  -9  11       47.72       54.35      2.10 o
   0  -9  11        0.90       -1.22      1.22 o
   1  -9  11        0.93        1.33      1.19 o
   2  -9  11        4.40        3.09      1.69 o
   3  -9  11       20.61       20.05      2.45 o
   4  -9  11       44.44       38.52      2.64 o
   5  -9  11       87.57       92.69      3.98 o
   6  -9  11        7.60       10.70      1.88 o
   7  -9  11        8.42       12.01      2.34 o
   8  -9  11        3.57        8.24      2.21 o
   9  -9  11        0.10        0.16      2.29 o
  -8  -8  11        0.27       -1.75      1.75 o
  -7  -8  11        0.45        0.09      1.21 o
  -6  -8  11        3.79        2.71      1.42 o
  -5  -8  11        0.42        1.69      1.26 o
  -4  -8  11        0.03       -0.21      1.62 o
  -3  -8  11      118.16      147.76      4.04 o
  -2  -8  11       83.32       91.38      4.33 o
  -1  -8  11       74.17       87.98      2.64 o
   0  -8  11        0.00       -0.77      0.77 o
   1  -8  11       30.85       34.41      1.63 o
   2  -8  11       55.64       52.71      2.01 o
   3  -8  11       46.39       42.65      1.73 o
   4  -8  11       17.18       17.81      1.35 o
   5  -8  11        8.36        7.99      1.18 o
   6  -8  11        2.78        2.59      1.03 o
   7  -8  11       12.41        9.27      1.76 o
   8  -8  11        4.79        5.83      1.28 o
   9  -8  11        1.23        0.88      1.70 o
  -8  -7  11        2.43        1.56      1.19 o
  -7  -7  11        1.09        0.12      1.21 o
  -6  -7  11        1.81        1.97      1.27 o
  -5  -7  11       42.58       49.34      2.63 o
  -4  -7  11       21.25       18.61      2.04 o
  -3  -7  11       44.48       47.13      2.07 o
  -2  -7  11      310.80      292.41      6.61 o
  -1  -7  11       84.38       99.42      2.75 o
   0  -7  11        0.00       -0.37      0.73 o
   1  -7  11       12.75       13.03      1.61 o
   2  -7  11      190.40      169.61      3.80 o
   3  -7  11       21.84       20.30      1.63 o
   4  -7  11       92.89       88.23      2.89 o
   5  -7  11        9.15        9.03      1.27 o
   6  -7  11       14.51       13.05      1.60 o
   7  -7  11       13.65       14.58      1.72 o
   8  -7  11        1.29        2.84      1.27 o
   9  -7  11        1.43        2.29      1.31 o
  10  -7  11        3.31        3.17      1.32 o
  -9  -6  11        0.01       -0.84      1.07 o
  -8  -6  11        2.36        4.14      1.41 o
  -7  -6  11        3.08        4.91      1.37 o
  -6  -6  11        3.50        5.96      1.42 o
  -5  -6  11       32.20       35.57      2.19 o
  -4  -6  11       33.62       29.95      1.68 o
  -3  -6  11       23.14       22.90      1.70 o
  -2  -6  11       89.27       80.23      2.45 o
  -1  -6  11        1.69        2.77      0.80 o
   0  -6  11        9.74       10.37      1.06 o
   1  -6  11       11.26       12.40      1.06 o
   2  -6  11       17.47       12.58      1.12 o
   3  -6  11      110.20      126.70      3.12 o
   4  -6  11        2.90        2.84      0.89 o
   5  -6  11       23.94       28.99      1.96 o
   6  -6  11        0.27        0.14      1.19 o
   7  -6  11        0.47       -0.61      1.64 o
   8  -6  11       29.63       28.35      2.85 o
   9  -6  11        2.59        2.45      1.45 o
  10  -6  11        0.62        0.69      1.82 o
  -9  -5  11        2.11        0.20      2.10 o
  -8  -5  11        0.00       -0.65      1.28 o
  -7  -5  11        4.58        5.80      1.41 o
  -6  -5  11        1.82       -0.34      1.66 o
  -5  -5  11        4.61        3.41      1.26 o
  -4  -5  11       10.83       10.74      1.20 o
  -3  -5  11       37.49       40.02      1.99 o
  -2  -5  11        3.97        2.46      0.74 o
  -1  -5  11       16.73       11.57      0.89 o
   0  -5  11       32.13       33.21      1.86 o
   1  -5  11       16.47       24.97      1.18 o
   2  -5  11        2.36        2.87      0.73 o
   3  -5  11       29.66       29.94      1.43 o
   4  -5  11       11.31        8.40      1.09 o
   5  -5  11       80.44       78.03      2.82 o
   6  -5  11       14.97       19.19      1.94 o
   7  -5  11        4.04        3.43      1.42 o
   8  -5  11       46.28       41.90      3.68 o
   9  -5  11        7.09        7.14      1.71 o
  10  -5  11        1.97        0.12      1.64 o
 -10  -4  11        0.09        0.04      1.21 o
  -9  -4  11        4.97        3.61      1.34 o
  -8  -4  11        0.84        0.73      1.35 o
  -7  -4  11        9.70        9.06      1.34 o
  -6  -4  11        5.18        4.44      1.02 o
  -5  -4  11        0.08        0.23      0.64 o
  -4  -4  11       21.91       26.55      1.29 o
  -3  -4  11        4.27        2.87      0.72 o
  -2  -4  11       39.04       34.79      1.58 o
  -1  -4  11       95.48       85.66      2.16 o
   0  -4  11       31.30       30.34      1.93 o
   1  -4  11      320.19      333.12      5.79 o
   2  -4  11      171.43      181.87      3.83 o
   3  -4  11        1.72        4.24      0.75 o
   4  -4  11       80.41       69.52      2.02 o
   5  -4  11        0.30       -0.78      0.78 o
   6  -4  11       26.84       26.38      2.17 o
   7  -4  11       22.53       17.10      1.92 o
   8  -4  11        0.57        0.83      1.24 o
   9  -4  11        4.34        7.43      1.96 o
  10  -4  11        0.17       -0.36      1.83 o
 -10  -3  11        4.13        2.91      1.23 o
  -9  -3  11        0.48        1.21      1.18 o
  -8  -3  11        7.40        7.06      1.49 o
  -7  -3  11       15.12       16.42      1.46 o
  -6  -3  11        0.03        0.56      0.89 o
  -5  -3  11        1.04        0.54      0.76 o
  -4  -3  11       27.75       26.54      1.17 o
  -3  -3  11       50.47       50.36      1.56 o
  -2  -3  11       21.61       20.56      1.02 o
  -1  -3  11      288.63      316.29      5.37 o
   0  -3  11       19.82       27.46      1.22 o
   1  -3  11      564.37      572.42     13.65 o
   2  -3  11        0.11        0.95      0.85 o
   3  -3  11        3.02        3.17      0.69 o
   4  -3  11        0.75       -0.19      0.65 o
   5  -3  11        0.26       -0.61      0.72 o
   6  -3  11       47.00       40.19      2.15 o
   7  -3  11      168.47      184.84      5.00 o
   8  -3  11        6.58        7.56      2.06 o
   9  -3  11        0.01       -0.24      1.65 o
  10  -3  11        0.04        2.72      1.78 o
 -10  -2  11        0.73        1.17      1.16 o
  -9  -2  11       17.20       22.97      1.91 o
  -8  -2  11       69.78       62.98      2.83 o
  -7  -2  11       15.35       16.77      1.51 o
  -6  -2  11       94.93       92.26      2.91 o
  -5  -2  11        3.06        1.28      0.77 o
  -4  -2  11        0.11        0.31      0.63 o
  -3  -2  11       27.03       25.94      1.08 o
  -2  -2  11       11.01        8.77      0.83 o
  -1  -2  11       93.15      112.34      2.51 o
   0  -2  11        0.00        0.59      0.57 o
   1  -2  11       14.10       13.45      1.27 o
   2  -2  11       29.10       26.53      1.08 o
   3  -2  11       14.24       10.99      0.71 o
   4  -2  11        0.10       -0.36      0.53 o
   5  -2  11        0.71        0.62      0.72 o
   6  -2  11       38.82       47.10      2.28 o
   7  -2  11       16.94       19.45      1.94 o
   8  -2  11        3.54        1.66      1.45 o
   9  -2  11        2.42        2.75      1.51 o
  10  -2  11        0.18       -0.88      1.66 o
 -10  -1  11        0.25        0.51      1.30 o
  -9  -1  11        8.77       12.78      1.64 o
  -8  -1  11       28.76       31.06      1.98 o
  -7  -1  11        1.74        3.35      1.01 o
  -6  -1  11       67.84       69.15      2.29 o
  -5  -1  11        6.98       10.46      1.06 o
  -4  -1  11       38.14       31.51      1.29 o
  -3  -1  11       13.90       11.42      0.87 o
  -2  -1  11       10.76        6.62      0.78 o
  -1  -1  11        0.44        0.06      0.57 o
   0  -1  11        4.88        2.22      0.62 o
   1  -1  11       14.69       13.97      0.90 o
   2  -1  11        0.27       -0.08      0.51 o
   3  -1  11        2.54        2.26      0.56 o
   4  -1  11       82.76       81.34      1.82 o
   5  -1  11       13.03       11.35      0.91 o
   6  -1  11        0.01       -0.24      0.91 o
   7  -1  11        9.01        9.78      1.66 o
   8  -1  11        1.53        2.08      1.36 o
   9  -1  11       12.44       14.36      1.97 o
  10  -1  11        0.85        3.13      1.99 o
 -10   0  11        0.25        0.52      1.10 o
  -9   0  11        1.59        2.25      1.25 o
  -8   0  11        4.08        7.02      1.67 o
  -7   0  11       63.45       60.15      2.69 o
  -6   0  11       51.05       61.07      2.13 o
  -5   0  11        1.30        2.25      0.81 o
  -4   0  11       36.43       42.02      1.76 o
  -3   0  11        7.67        7.66      0.86 o
  -2   0  11       88.90       83.01      2.29 o
  -1   0  11        1.15        1.45      0.62 o
   0   0  11        3.55        3.64      0.66 o
   1   0  11        4.89        3.39      0.64 o
   2   0  11       60.17       64.76      1.76 o
   3   0  11       26.98       38.49      1.77 o
   4   0  11      347.05      352.85      6.44 o
   5   0  11      123.92      123.37      3.82 o
   6   0  11        2.17        2.19      0.77 o
   7   0  11       25.26       25.65      2.56 o
   8   0  11       16.86       20.44      2.10 o
   9   0  11        0.43       -1.10      1.75 o
  10   0  11       12.63       14.24      2.54 o
 -10   1  11        2.00        1.12      1.32 o
  -9   1  11        0.32       -0.94      0.94 o
  -8   1  11        2.89        5.11      1.20 o
  -7   1  11        2.10        1.50      1.02 o
  -6   1  11       65.08       75.12      2.85 o
  -5   1  11       89.19       80.58      2.84 o
  -4   1  11      479.31      461.11      9.23 o
  -3   1  11        0.98        0.49      0.73 o
  -2   1  11        2.54        4.12      0.78 o
  -1   1  11       45.29       40.72      1.81 o
   0   1  11       20.19       18.86      1.07 o
   1   1  11        7.37        5.11      0.74 o
   2   1  11        5.82       12.57      1.99 o
   3   1  11      520.00      531.79      8.46 o
   4   1  11      303.17      321.43      6.89 o
   5   1  11       35.57       36.94      1.92 o
   6   1  11       16.65       20.60      1.47 o
   7   1  11       11.18       10.97      1.30 o
   8   1  11        7.83        5.93      1.73 o
   9   1  11        0.19        1.02      2.64 o
 -10   2  11        0.06        0.07      1.06 o
  -9   2  11        0.28        0.85      0.96 o
  -8   2  11        1.59        1.69      1.14 o
  -7   2  11        2.15        1.29      1.13 o
  -6   2  11       16.03       19.72      1.67 o
  -5   2  11      110.58      109.82      3.38 o
  -4   2  11      592.89      579.51     13.88 o
  -3   2  11      437.21      412.84      8.33 o
  -2   2  11        7.57        4.94      0.97 o
  -1   2  11        1.89        0.95      0.79 o
   0   2  11        3.73        1.02      0.81 o
   1   2  11       11.04       16.44      2.03 o
   2   2  11        0.03       -0.29      0.81 o
   3   2  11      492.15      560.73      9.78 o
   4   2  11      121.18      116.11      3.12 o
   5   2  11        8.68        5.85      1.07 o
   6   2  11        5.54        5.51      0.98 o
   7   2  11       12.35       12.86      1.34 o
   8   2  11        1.15        2.26      1.67 o
   9   2  11        8.57       11.73      2.26 o
 -10   3  11        0.20        1.24      1.22 o
  -9   3  11        0.88       -0.09      1.17 o
  -8   3  11        5.15        4.28      1.44 o
  -7   3  11        3.57        5.72      1.18 o
  -6   3  11        0.04       -0.77      0.92 o
  -5   3  11        9.03        8.50      1.16 o
  -4   3  11      193.87      199.35      4.79 o
  -3   3  11      322.94      320.85      7.06 o
  -2   3  11       27.27       26.17      1.52 o
  -1   3  11        3.20        1.52      0.76 o
   0   3  11        1.11        2.34      0.80 o
   1   3  11        4.82        2.72      0.84 o
   2   3  11        0.50        0.20      0.81 o
   3   3  11        7.26        4.47      1.28 o
   4   3  11       11.58       11.40      1.19 o
   5   3  11        0.04        1.89      0.92 o
   6   3  11        0.01       -0.36      0.89 o
   7   3  11        1.21        0.36      1.00 o
   8   3  11        0.23       -0.54      1.29 o
   9   3  11        0.37        0.39      1.62 o
 -10   4  11       12.47        9.12      1.34 o
  -9   4  11        2.08        1.24      1.10 o
  -8   4  11       13.12       17.15      1.71 o
  -7   4  11        4.30        6.52      1.12 o
  -6   4  11       33.39       36.78      1.81 o
  -5   4  11       24.04       24.36      1.51 o
  -4   4  11       19.33       22.25      1.38 o
  -3   4  11        1.53        0.47      0.74 o
  -2   4  11        9.31        9.76      1.43 o
  -1   4  11        4.01        6.98      0.91 o
   0   4  11        1.36        0.69      0.73 o
   1   4  11        9.37        5.65      0.95 o
   2   4  11        9.39       10.47      1.62 o
   3   4  11        6.05        4.54      0.95 o
   4   4  11        4.13        2.17      0.94 o
   5   4  11       31.75       31.93      1.95 o
   6   4  11        1.07        0.81      0.99 o
   7   4  11        3.12        3.09      1.11 o
   8   4  11        2.57        2.05      1.25 o
  -9   5  11        8.54        9.53      2.39 o
  -8   5  11        0.00        0.84      1.43 o
  -7   5  11       23.76       22.58      2.11 o
  -6   5  11        2.06        0.09      1.25 o
  -5   5  11        1.00        2.59      1.28 o
  -4   5  11        1.79        0.49      1.12 o
  -3   5  11        5.54        5.03      1.33 o
  -2   5  11        0.78        0.59      1.28 o
  -1   5  11       46.53       40.09      2.25 o
   0   5  11        0.28        0.75      1.05 o
   1   5  11        3.90        1.52      1.13 o
   2   5  11       11.30       11.76      1.13 o
   3   5  11       14.25       10.93      1.56 o
   4   5  11       87.39       90.34      3.02 o
   5   5  11       41.49       44.89      2.26 o
   6   5  11       17.33       14.79      1.36 o
   7   5  11        4.10        3.44      1.17 o
   8   5  11        0.03        2.28      1.16 o
  -9   6  11        0.00       -1.57      1.69 o
  -8   6  11        0.36       -0.17      1.71 o
  -7   6  11        0.01       -1.10      1.21 o
  -6   6  11        0.07       -0.66      1.24 o
  -5   6  11        3.34        4.56      1.51 o
  -4   6  11        3.54        3.15      1.53 o
  -3   6  11       12.18       11.82      1.66 o
  -2   6  11       22.64       26.84      2.03 o
  -1   6  11        3.56        2.45      1.28 o
   0   6  11        0.41       -0.81      1.12 o
   1   6  11        6.54        4.75      1.38 o
   2   6  11        0.06       -0.06      0.98 o
   3   6  11        0.55       -0.12      1.23 o
   4   6  11        3.10        3.07      1.13 o
   5   6  11       44.93       46.35      2.28 o
   6   6  11       19.36       23.77      2.19 o
   7   6  11        5.14        2.81      1.07 o
  -8   7  11        9.31        7.75      2.20 o
  -7   7  11        6.50        8.93      1.65 o
  -6   7  11       17.18       15.97      1.93 o
  -5   7  11       58.60       57.00      3.03 o
  -4   7  11       23.07       21.39      2.09 o
  -3   7  11        0.52       -1.08      1.08 o
  -2   7  11        0.79        3.77      1.66 o
  -1   7  11        6.24        3.50      1.36 o
   0   7  11        0.03       -0.12      1.13 o
   1   7  11       15.41       10.68      1.56 o
   2   7  11       40.94       36.23      2.52 o
   3   7  11        0.03        0.43      1.20 o
   4   7  11        1.21        1.38      1.35 o
   5   7  11       12.51       11.98      2.15 o
   6   7  11        0.04        1.14      1.25 o
  -7   8  11        2.85        4.22      1.91 o
  -6   8  11       23.14       23.42      2.12 o
  -5   8  11       40.06       37.12      2.54 o
  -4   8  11        0.43        2.66      1.37 o
  -3   8  11        0.03       -0.10      1.21 o
  -2   8  11       16.15       15.83      1.77 o
  -1   8  11        0.88        1.28      1.19 o
   0   8  11        1.09        1.10      1.58 o
   1   8  11        2.27        0.71      1.28 o
   2   8  11        0.02       -1.14      1.14 o
   3   8  11        0.54        0.34      1.27 o
   4   8  11        1.71        3.26      1.57 o
   5   8  11        0.11       -0.84      1.27 o
  -6   9  11        7.56        7.13      2.20 o
  -5   9  11        1.46        0.17      1.26 o
  -4   9  11        0.68        0.79      1.22 o
  -3   9  11        3.26        1.66      1.24 o
  -2   9  11        0.33        1.74      1.20 o
  -1   9  11        0.01        0.04      1.15 o
   0   9  11        0.26       -0.51      1.36 o
   1   9  11        2.65        3.91      1.41 o
   2   9  11        0.01       -0.10      1.18 o
   3   9  11        6.30        3.21      1.48 o
  -5  10  11        0.00       -0.20      1.52 o
  -4  10  11        1.84        1.94      1.25 o
  -3  10  11        3.85        4.36      1.34 o
  -2  10  11        0.00        0.94      1.19 o
  -1  10  11        6.62        6.93      1.72 o
   0  10  11        0.59       -0.24      1.20 o
   1  10  11        9.21        6.91      1.51 o
   1 -13  12        1.44        0.94      1.47 o
   2 -13  12        0.22        0.06      1.19 o
  -3 -12  12        1.41        2.23      1.85 o
  -2 -12  12        5.97        2.55      1.39 o
  -1 -12  12        0.01       -0.29      1.20 o
   0 -12  12        1.23       -0.13      1.22 o
   1 -12  12        0.92        0.60      1.16 o
   2 -12  12        5.07        5.35      1.51 o
   3 -12  12        6.46        7.70      2.10 o
   4 -12  12       10.35       12.21      1.81 o
   5 -12  12        3.28        4.23      1.42 o
  -4 -11  12       20.62       22.04      2.66 o
  -3 -11  12        0.58        1.16      1.35 o
  -2 -11  12        4.18        3.19      2.20 o
  -1 -11  12        0.04       -1.27      1.27 o
   0 -11  12        2.01        2.07      1.18 o
   1 -11  12        3.80        4.43      1.35 o
   2 -11  12        0.67        0.70      1.16 o
   3 -11  12        3.32        5.57      1.56 o
   4 -11  12        0.01       -0.19      1.30 o
   5 -11  12        3.06        2.87      1.44 o
   6 -11  12        3.59        1.04      1.37 o
   7 -11  12        0.07       -0.50      1.57 o
  -5 -10  12        0.15       -0.97      1.26 o
  -4 -10  12        0.08        0.69      1.03 o
  -3 -10  12        0.32        1.43      1.47 o
  -2 -10  12        2.75        2.57      2.10 o
  -1 -10  12        6.27        2.99      1.38 o
   0 -10  12        0.50        0.40      1.19 o
   1 -10  12        1.27       -0.34      1.19 o
   2 -10  12        3.81        2.61      1.52 o
   3 -10  12        0.01        0.46      1.29 o
   4 -10  12        1.08        2.09      1.43 o
   5 -10  12        1.59       -0.63      1.74 o
   6 -10  12        0.37        0.94      1.47 o
   7 -10  12        1.58        3.52      1.57 o
  -6  -9  12        0.20       -0.67      1.14 o
  -5  -9  12        0.39        1.99      1.21 o
  -4  -9  12        0.00        0.27      1.49 o
  -3  -9  12        6.32        5.97      1.74 o
  -2  -9  12       19.52       19.49      1.83 o
  -1  -9  12       32.01       29.37      1.60 o
   0  -9  12       71.21       72.64      2.37 o
   1  -9  12       67.26       78.51      3.11 o
   2  -9  12       19.71       26.39      1.97 o
   3  -9  12        6.05        4.98      1.66 o
   4  -9  12        0.53        1.82      1.45 o
   5  -9  12       20.41       22.19      2.53 o
   6  -9  12       12.26       10.86      1.91 o
   7  -9  12        4.53        7.54      1.82 o
   8  -9  12        0.96       -0.46      1.32 o
  -7  -8  12        3.36        4.19      1.70 o
  -6  -8  12        0.01       -1.15      1.15 o
  -5  -8  12        0.00       -0.38      1.43 o
  -4  -8  12        1.87        1.01      1.19 o
  -3  -8  12        0.87        2.04      1.22 o
  -2  -8  12        0.82       -0.93      1.00 o
  -1  -8  12       36.80       43.37      2.05 o
   0  -8  12       70.76       78.06      2.62 o
   1  -8  12      205.00      239.47      5.07 o
   2  -8  12        8.99       14.84      1.31 o
   3  -8  12        7.18        9.54      1.12 o
   4  -8  12       70.61       75.99      2.74 o
   5  -8  12       38.59       40.69      2.09 o
   6  -8  12        2.47        1.45      1.62 o
   7  -8  12        2.12        2.62      1.08 o
   8  -8  12        8.80       11.81      1.54 o
   9  -8  12        1.36        1.82      1.14 o
  -8  -7  12        7.76        5.73      1.69 o
  -7  -7  12        0.35       -2.19      3.25 o
  -6  -7  12       21.81       21.61      1.96 o
  -5  -7  12        1.59        4.59      1.38 o
  -4  -7  12       54.96       60.62      2.41 o
  -3  -7  12        7.25        8.31      1.18 o
  -2  -7  12       63.02       62.87      3.62 o
  -1  -7  12        3.71        1.24      2.00 o
   0  -7  12        3.88       11.75      1.61 o
   1  -7  12       22.57       25.60      1.50 o
   2  -7  12       12.22       15.19      1.27 o
   3  -7  12       20.47       21.67      1.40 o
   4  -7  12       21.47       23.48      2.29 o
   5  -7  12        2.61        1.84      1.12 o
   6  -7  12        1.97        1.65      1.13 o
   7  -7  12        2.83        3.05      1.34 o
   8  -7  12        7.45        9.49      1.57 o
   9  -7  12        0.61        2.02      1.42 o
  -8  -6  12        0.68       -0.08      1.11 o
  -7  -6  12        2.78        1.25      1.34 o
  -6  -6  12        9.07        0.99      1.05 o
  -5  -6  12       20.12       20.63      1.91 o
  -4  -6  12        7.26        7.24      1.20 o
  -3  -6  12        4.52        2.52      1.02 o
  -2  -6  12       29.67       24.02      1.49 o
  -1  -6  12        3.11        3.79      1.12 o
   0  -6  12       30.71       35.91      1.64 o
   1  -6  12       12.24        7.28      1.05 o
   2  -6  12        4.02        3.30      0.91 o
   3  -6  12        0.61        0.62      0.83 o
   4  -6  12        0.12       -0.61      0.83 o
   5  -6  12        0.30        0.48      1.04 o
   6  -6  12        0.29       -0.25      1.09 o
   7  -6  12        3.01        2.57      1.85 o
   8  -6  12       19.89       17.76      2.03 o
   9  -6  12       20.36       19.88      2.07 o
  -9  -5  12        0.00       -1.08      1.08 o
  -8  -5  12        7.83        9.05      1.73 o
  -7  -5  12        3.09        3.07      1.33 o
  -6  -5  12       30.88       30.44      2.25 o
  -5  -5  12       89.18       91.67      2.68 o
  -4  -5  12       41.29       40.71      1.93 o
  -3  -5  12        1.21        0.15      0.75 o
  -2  -5  12        0.40       -0.67      0.67 o
  -1  -5  12       24.91       22.57      1.20 o
   0  -5  12       48.63       39.86      1.91 o
   1  -5  12        0.76       -0.54      0.66 o
   2  -5  12       33.46       25.83      1.41 o
   3  -5  12       57.93       54.43      2.03 o
   4  -5  12       34.88       38.35      1.76 o
   5  -5  12       39.97       39.77      2.11 o
   6  -5  12        3.53        2.60      1.22 o
   7  -5  12       62.12       48.55      3.87 o
   8  -5  12      105.23      102.47      4.23 o
   9  -5  12       20.20       13.43      2.32 o
  10  -5  12        0.23        3.74      1.74 o
  -9  -4  12        0.09       -1.05      1.05 o
  -8  -4  12        1.49        1.88      1.20 o
  -7  -4  12        0.51        2.30      1.13 o
  -6  -4  12       10.27        7.86      1.39 o
  -5  -4  12        1.62        0.73      0.79 o
  -4  -4  12        0.04        0.28      0.77 o
  -3  -4  12       17.84       14.92      1.33 o
  -2  -4  12        3.01        2.63      0.73 o
  -1  -4  12        0.05        0.13      0.68 o
   0  -4  12      123.09      117.15      5.57 o
   1  -4  12       21.02       14.69      1.08 o
   2  -4  12       13.25       15.84      1.09 o
   3  -4  12       28.59       36.79      1.51 o
   4  -4  12        6.91        9.96      1.03 o
   5  -4  12       43.51       39.47      3.35 o
   6  -4  12        5.44        4.11      1.22 o
   7  -4  12       30.54       30.08      2.94 o
   8  -4  12       76.09       72.85      4.38 o
   9  -4  12        8.34        6.49      2.08 o
  10  -4  12        1.88        5.30      1.85 o
  -9  -3  12        0.12        0.00      1.12 o
  -8  -3  12        8.19        9.54      1.77 o
  -7  -3  12        8.84        6.81      1.24 o
  -6  -3  12        5.09        3.58      1.04 o
  -5  -3  12       20.69       15.14      1.26 o
  -4  -3  12        5.02        5.12      0.88 o
  -3  -3  12       26.59       17.57      1.19 o
  -2  -3  12       93.06       91.37      2.49 o
  -1  -3  12       17.06       18.02      1.11 o
   0  -3  12       85.55      103.26      2.48 o
   1  -3  12       78.02       90.67      2.29 o
   2  -3  12      115.82      100.45      2.42 o
   3  -3  12       31.76       31.96      1.37 o
   4  -3  12        5.19        5.80      0.92 o
   5  -3  12       45.22       52.98      1.97 o
   6  -3  12        1.18       -0.80      1.11 o
   7  -3  12        2.31        3.65      1.52 o
   8  -3  12       17.98       16.79      2.53 o
   9  -3  12        0.57        1.20      1.75 o
  10  -3  12        2.27        1.05      1.68 o
 -10  -2  12        0.37       -0.58      1.22 o
  -9  -2  12        1.89        2.19      1.23 o
  -8  -2  12       56.37       56.34      2.42 o
  -7  -2  12       88.73       79.06      2.79 o
  -6  -2  12        7.95       11.90      1.35 o
  -5  -2  12       68.69       81.62      2.29 o
  -4  -2  12       43.49       53.15      1.87 o
  -3  -2  12       58.56       61.91      2.02 o
  -2  -2  12      105.86      100.83      2.49 o
  -1  -2  12      138.01      148.92      3.13 o
   0  -2  12       28.02       23.28      1.45 o
   1  -2  12      170.94      198.90      3.78 o
   2  -2  12        2.05        3.58      0.70 o
   3  -2  12       32.85       38.19      1.25 o
   4  -2  12        1.93        0.46      0.73 o
   5  -2  12       20.71       23.20      1.29 o
   6  -2  12       32.20       30.71      2.23 o
   7  -2  12        1.99        2.18      1.40 o
   8  -2  12        1.40       -0.40      1.41 o
   9  -2  12        2.47        0.63      1.45 o
  10  -2  12        0.05        3.02      2.53 o
 -10  -1  12        1.15        0.95      1.32 o
  -9  -1  12       27.76       21.24      1.84 o
  -8  -1  12      132.63      126.62      4.11 o
  -7  -1  12       36.28       32.83      1.92 o
  -6  -1  12        7.64        7.95      1.12 o
  -5  -1  12       33.74       29.03      1.53 o
  -4  -1  12        8.04        9.06      1.05 o
  -3  -1  12        3.67        1.84      0.78 o
  -2  -1  12       73.04       72.76      2.26 o
  -1  -1  12       80.25       78.01      2.08 o
   0  -1  12       93.90       78.91      2.08 o
   1  -1  12        0.07       -0.53      0.64 o
   2  -1  12       36.61       28.07      1.17 o
   3  -1  12        9.51        9.42      0.80 o
   4  -1  12        5.33        4.67      0.85 o
   5  -1  12       63.69       64.21      2.56 o
   6  -1  12        8.70        9.09      1.69 o
   7  -1  12        4.95        3.69      1.48 o
   8  -1  12        1.68        2.14      1.54 o
   9  -1  12        0.56        0.41      1.46 o
  10  -1  12        4.09       -0.32      1.85 o
 -10   0  12        1.06       -0.20      1.07 o
  -9   0  12       10.18        7.55      1.45 o
  -8   0  12       48.40       50.65      2.76 o
  -7   0  12        0.55       -0.86      0.86 o
  -6   0  12        1.13        1.96      1.01 o
  -5   0  12       14.39       16.50      1.36 o
  -4   0  12       41.72       44.05      1.89 o
  -3   0  12       21.76       22.45      1.48 o
  -2   0  12       13.85       13.39      1.16 o
  -1   0  12        2.21        1.66      0.79 o
   0   0  12      275.68      285.33      5.42 o
   1   0  12       13.06        8.75      1.22 o
   2   0  12      102.56      108.93      3.21 o
   3   0  12      308.07      295.99      6.04 o
   4   0  12       13.71       22.42      1.33 o
   5   0  12       16.46       15.58      1.21 o
   6   0  12        0.11        0.41      0.90 o
   7   0  12        0.11        0.50      1.33 o
   8   0  12        1.22        0.15      1.41 o
   9   0  12        3.05        1.16      2.89 o
 -10   1  12        6.30        5.15      1.49 o
  -9   1  12        0.88        0.24      1.00 o
  -8   1  12        9.49       14.51      1.61 o
  -7   1  12        2.99        3.79      1.24 o
  -6   1  12        0.61       -0.94      0.94 o
  -5   1  12       87.57       81.69      2.92 o
  -4   1  12       64.11       56.88      2.48 o
  -3   1  12      234.01      238.63      5.56 o
  -2   1  12       25.19       25.24      1.64 o
  -1   1  12       54.39       58.60      2.33 o
   0   1  12      200.32      175.50      3.94 o
   1   1  12      111.63       98.33      3.03 o
   2   1  12        0.16        0.06      1.19 o
   3   1  12      518.31      540.43      9.54 o
   4   1  12       25.05       28.20      1.56 o
   5   1  12        7.59       11.27      1.22 o
   6   1  12       14.98       14.72      1.85 o
   7   1  12        0.06       -0.29      1.02 o
   8   1  12       11.68       15.23      3.22 o
   9   1  12        5.77        3.60      2.79 o
 -10   2  12        0.02       -0.02      1.24 o
  -9   2  12        0.37        0.01      1.09 o
  -8   2  12        1.38        0.90      1.14 o
  -7   2  12        4.90        6.24      1.27 o
  -6   2  12        9.51        6.68      1.27 o
  -5   2  12        8.98        7.67      1.26 o
  -4   2  12       17.12       18.17      1.56 o
  -3   2  12      858.86      905.20     16.75 o
  -2   2  12       30.16       32.07      1.93 o
  -1   2  12       19.62       25.06      1.56 o
   0   2  12       39.30       44.78      4.22 o
   1   2  12        2.94        4.36      1.03 o
   2   2  12      198.35      203.45      4.95 o
   3   2  12      148.29      171.14      5.25 o
   4   2  12        0.91        1.80      1.01 o
   5   2  12       24.27       21.53      1.47 o
   6   2  12        0.73        0.93      0.85 o
   7   2  12       10.30       12.01      1.52 o
   8   2  12        0.00       -0.89      1.51 o
   9   2  12        0.13       -2.13      2.13 o
 -10   3  12        6.56        6.22      1.37 o
  -9   3  12        6.19        8.47      1.30 o
  -8   3  12        1.82        4.37      1.14 o
  -7   3  12        0.89       -0.74      0.98 o
  -6   3  12        0.15       -0.88      0.88 o
  -5   3  12       10.48        9.81      1.57 o
  -4   3  12        7.23        3.55      1.24 o
  -3   3  12       88.21       90.75      2.93 o
  -2   3  12       30.62       26.52      1.88 o
  -1   3  12        0.18       -0.52      0.79 o
   0   3  12       42.12       48.46      2.05 o
   1   3  12        0.14        1.07      0.88 o
   2   3  12        4.49        4.02      1.15 o
   3   3  12       27.69       22.91      1.61 o
   4   3  12        4.54        7.13      1.11 o
   5   3  12        1.87        2.64      0.96 o
   6   3  12       47.01       53.03      2.20 o
   7   3  12        6.54        7.61      1.26 o
   8   3  12        0.06       -1.37      2.24 o
  -9   4  12        1.49        2.30      1.09 o
  -8   4  12        8.89        6.97      1.18 o
  -7   4  12        7.08        5.80      1.21 o
  -6   4  12        1.08        2.16      0.99 o
  -5   4  12       29.64       32.33      1.72 o
  -4   4  12        0.19       -0.81      0.84 o
  -3   4  12        5.81        8.17      1.15 o
  -2   4  12        0.01       -0.84      0.93 o
  -1   4  12        0.17        1.09      0.81 o
   0   4  12       15.48       15.74      1.24 o
   1   4  12        0.00       -0.67      0.80 o
   2   4  12       40.69       40.52      3.16 o
   3   4  12       22.88       20.41      1.42 o
   4   4  12        0.01       -0.18      0.89 o
   5   4  12       17.52       17.25      1.60 o
   6   4  12        6.64        5.51      1.35 o
   7   4  12       19.43       20.72      1.65 o
   8   4  12        0.96        2.35      1.72 o
  -9   5  12        6.19        7.99      2.04 o
  -8   5  12        0.00       -1.20      1.20 o
  -7   5  12        2.15        0.93      1.40 o
  -6   5  12        5.78        5.35      1.53 o
  -5   5  12        0.83       -0.07      1.26 o
  -4   5  12       13.50       11.99      1.66 o
  -3   5  12       24.07       28.88      2.12 o
  -2   5  12       41.97       28.16      2.11 o
  -1   5  12       14.37       12.12      1.64 o
   0   5  12      102.34      108.84      4.02 o
   1   5  12       15.54       19.90      1.25 o
   2   5  12        1.03        0.90      0.92 o
   3   5  12        0.27       -0.77      0.77 o
   4   5  12        0.13       -0.99      0.99 o
   5   5  12        5.26        7.21      1.55 o
   6   5  12        5.71        7.87      1.37 o
   7   5  12       40.47       60.08      2.44 o
  -8   6  12        0.90       -0.61      1.68 o
  -7   6  12       11.36       12.96      1.94 o
  -6   6  12       12.51       17.07      1.97 o
  -5   6  12       22.00       25.06      2.21 o
  -4   6  12        4.67        7.65      1.56 o
  -3   6  12        8.48        5.64      2.08 o
  -2   6  12       18.43       16.10      1.94 o
  -1   6  12       45.51       35.49      2.43 o
   0   6  12      194.82      213.40      6.21 o
   1   6  12       25.69       28.50      3.21 o
   2   6  12       17.70       19.17      1.67 o
   3   6  12        1.17        0.54      1.37 o
   4   6  12        8.81        6.29      1.59 o
   5   6  12        9.07       10.56      1.24 o
   6   6  12        2.38        4.45      1.18 o
  -8   7  12        3.61        2.93      1.83 o
  -7   7  12       18.82       28.29      2.30 o
  -6   7  12        1.56        2.05      1.36 o
  -5   7  12        7.97        6.73      1.62 o
  -4   7  12        5.05        6.74      1.62 o
  -3   7  12        6.72        5.42      1.50 o
  -2   7  12       19.23       19.99      1.96 o
  -1   7  12        0.53        0.48      1.22 o
   0   7  12        8.30        6.65      2.71 o
   1   7  12        2.43        3.63      1.38 o
   2   7  12        1.31       -0.26      1.20 o
   3   7  12        2.28        3.15      1.38 o
   4   7  12        0.49        0.55      1.37 o
   5   7  12        0.01       -0.23      1.37 o
  -7   8  12       13.64       21.59      2.65 o
  -6   8  12        6.56        7.95      1.64 o
  -5   8  12       17.22       14.23      1.83 o
  -4   8  12        8.01       10.02      2.69 o
  -3   8  12        1.14        0.08      1.18 o
  -2   8  12        0.07        0.40      1.22 o
  -1   8  12        1.73        1.49      1.22 o
   0   8  12        0.65        2.26      2.03 o
   1   8  12        1.42        3.16      1.34 o
   2   8  12        0.10       -0.26      1.22 o
   3   8  12        0.00       -0.21      1.23 o
   4   8  12        1.74        1.70      1.30 o
  -5   9  12        0.00       -0.06      1.19 o
  -4   9  12        2.44        1.87      1.28 o
  -3   9  12        0.56        1.46      1.26 o
  -2   9  12        0.47       -0.47      1.20 o
  -1   9  12        0.40        0.76      1.36 o
   0   9  12       17.00       21.84      2.39 o
   1   9  12        0.31        0.03      1.21 o
   2   9  12        0.81        0.19      1.20 o
  -2  10  12        0.55        1.71      1.22 o
  -1  10  12        0.01        1.03      1.47 o
  -2 -12  13        0.04        0.83      1.20 o
  -1 -12  13        1.25        0.32      1.23 o
   0 -12  13        0.44        1.26      1.25 o
   1 -12  13        0.63        1.00      1.07 o
   2 -12  13        0.37       -0.36      1.20 o
   3 -12  13        5.78        3.15      1.35 o
   4 -12  13        0.07        0.63      1.64 o
  -4 -11  13        0.02       -0.06      1.91 o
  -3 -11  13        7.53        7.37      2.35 o
  -2 -11  13        4.00        3.18      1.40 o
  -1 -11  13        0.00       -0.46      1.22 o
   0 -11  13        0.59       -0.92      1.10 o
   1 -11  13        0.71        0.45      1.12 o
   2 -11  13        0.10       -1.11      1.11 o
   3 -11  13        0.69       -0.97      1.18 o
   4 -11  13        0.00       -0.99      1.28 o
   5 -11  13        0.01       -0.13      2.27 o
   6 -11  13        0.55       -1.02      1.25 o
  -5 -10  13        0.37        1.58      1.31 o
  -4 -10  13        0.42       -0.80      0.80 o
  -3 -10  13        2.55        3.58      1.40 o
  -2 -10  13        0.99        0.30      1.87 o
  -1 -10  13       14.00       12.87      1.62 o
   0 -10  13        3.97        2.87      1.74 o
   1 -10  13        0.01       -1.28      1.29 o
   2 -10  13        0.78       -1.20      1.20 o
   3 -10  13        1.78        2.20      1.50 o
   4 -10  13        0.06       -0.31      1.36 o
   5 -10  13        1.80        1.27      1.48 o
   6 -10  13        3.18        3.72      2.50 o
   7 -10  13        8.54        6.71      1.66 o
  -6  -9  13        3.04       -0.52      1.32 o
  -5  -9  13        0.23       -0.44      1.38 o
  -4  -9  13        0.01        0.22      1.35 o
  -3  -9  13        0.02       -1.28      1.28 o
  -2  -9  13        5.87        3.50      0.95 o
  -1  -9  13       43.10       56.72      3.23 o
   0  -9  13       51.89       63.01      2.37 o
   1  -9  13      126.28      144.47      3.62 o
   2  -9  13        9.46        8.18      1.45 o
   3  -9  13        1.68        2.73      0.98 o
   4  -9  13        1.51        1.13      0.89 o
   5  -9  13        1.71        1.87      1.82 o
   6  -9  13        0.82        1.72      1.62 o
   7  -9  13        0.47        0.36      1.42 o
   8  -9  13        0.27        0.73      1.39 o
  -7  -8  13        1.44       -1.23      1.23 o
  -6  -8  13        0.03       -0.07      1.17 o
  -5  -8  13        2.39        1.33      1.29 o
  -4  -8  13        0.11       -0.98      1.35 o
  -3  -8  13        2.73        5.20      2.60 o
  -2  -8  13        2.05        1.82      1.21 o
  -1  -8  13      149.82      180.15      4.30 o
   0  -8  13        9.77       11.18      1.40 o
   1  -8  13      300.14      337.10      6.61 o
   2  -8  13        0.89        0.05      0.94 o
   3  -8  13        2.02        2.70      1.15 o
   4  -8  13       26.73       31.68      1.91 o
   5  -8  13        2.01        3.67      1.22 o
   6  -8  13       17.26       23.32      1.73 o
   7  -8  13        0.13        0.85      1.05 o
   8  -8  13        0.07       -0.14      1.01 o
  -7  -7  13       22.89       27.67      2.61 o
  -6  -7  13        0.69       -0.29      1.22 o
  -5  -7  13        3.57        4.21      1.38 o
  -4  -7  13        0.37       -0.61      0.95 o
  -3  -7  13        4.06        3.40      1.22 o
  -2  -7  13        0.00       -0.64      1.09 o
  -1  -7  13      154.85      173.32      5.37 o
   0  -7  13       41.20       37.63      2.24 o
   1  -7  13      109.66      121.60      3.30 o
   2  -7  13        1.08       -0.86      0.86 o
   3  -7  13        4.96        5.01      1.05 o
   4  -7  13        1.82        1.94      1.31 o
   5  -7  13       12.13       10.20      1.43 o
   6  -7  13        2.74        2.59      1.21 o
   7  -7  13        2.91       -0.51      1.12 o
   8  -7  13        2.30        3.33      1.42 o
   9  -7  13        0.55        0.72      1.22 o
  -8  -6  13        0.91        2.02      1.14 o
  -7  -6  13       11.18        9.76      1.91 o
  -6  -6  13       15.20       16.39      2.13 o
  -5  -6  13        3.35        1.24      0.94 o
  -4  -6  13       12.64       11.23      1.32 o
  -3  -6  13        0.32        0.03      0.92 o
  -2  -6  13       13.52       22.42      2.13 o
  -1  -6  13        3.72        2.91      1.20 o
   0  -6  13        0.12       -0.81      0.81 o
   1  -6  13        0.26       -0.45      0.87 o
   2  -6  13        0.55       -0.10      0.89 o
   3  -6  13        2.71        2.00      0.96 o
   4  -6  13        2.71        4.22      1.19 o
   5  -6  13       33.42       39.13      2.15 o
   6  -6  13        0.20       -0.31      1.12 o
   7  -6  13        5.21        2.15      1.22 o
   8  -6  13        5.83        7.36      1.70 o
   9  -6  13        0.36       -0.23      1.59 o
  -8  -5  13        0.28       -0.08      1.27 o
  -7  -5  13        1.08        0.58      1.25 o
  -6  -5  13        0.11       -0.20      1.18 o
  -5  -5  13        0.60        0.37      0.91 o
  -4  -5  13       14.56       18.74      1.36 o
  -3  -5  13        1.32        0.83      0.84 o
  -2  -5  13        8.84        5.03      0.90 o
  -1  -5  13       10.99       11.94      1.35 o
   0  -5  13        1.38        0.63      0.83 o
   1  -5  13        1.23        0.83      0.77 o
   2  -5  13       23.67       18.91      1.37 o
   3  -5  13        6.67       11.04      1.20 o
   4  -5  13       40.66       47.17      2.37 o
   5  -5  13       42.37       36.29      2.48 o
   6  -5  13       17.54       15.84      1.66 o
   7  -5  13        9.83        4.80      1.38 o
   8  -5  13       13.03       13.60      2.36 o
   9  -5  13        7.89        5.92      1.96 o
  -9  -4  13        3.67        1.68      1.13 o
  -8  -4  13        1.31        1.94      1.18 o
  -7  -4  13        3.73        0.24      1.06 o
  -6  -4  13        9.36       14.10      1.33 o
  -5  -4  13       11.04        9.40      1.19 o
  -4  -4  13       20.60       18.79      1.36 o
  -3  -4  13        5.82        6.71      1.01 o
  -2  -4  13        8.58       12.63      1.76 o
  -1  -4  13        8.29        6.79      1.08 o
   0  -4  13        1.16        0.60      0.81 o
   1  -4  13       65.00       61.37      2.37 o
   2  -4  13       44.35       42.87      1.86 o
   3  -4  13       61.05       72.98      2.40 o
   4  -4  13       43.28       34.72      1.70 o
   5  -4  13        4.92        0.50      1.27 o
   6  -4  13        0.06       -0.72      1.08 o
   7  -4  13        0.19        0.98      1.78 o
   8  -4  13       25.10       21.75      2.78 o
   9  -4  13        7.68        7.79      2.04 o
  -9  -3  13        6.96        8.00      1.38 o
  -8  -3  13        1.59        3.47      1.29 o
  -7  -3  13        6.15        4.94      1.17 o
  -6  -3  13        1.19       -0.65      0.87 o
  -5  -3  13      117.40      101.11      2.87 o
  -4  -3  13        1.33        1.03      0.98 o
  -3  -3  13       37.83       44.82      1.77 o
  -2  -3  13       29.89       27.80      1.58 o
  -1  -3  13       10.32        8.49      1.07 o
   0  -3  13       15.98       13.80      1.21 o
   1  -3  13       36.67       35.69      1.66 o
   2  -3  13        6.89        6.01      0.94 o
   3  -3  13       16.03       19.30      1.23 o
   4  -3  13      143.00      138.07      6.63 o
   5  -3  13       29.00       33.54      2.43 o
   6  -3  13        0.06       -1.44      1.44 o
   7  -3  13        9.01        8.83      2.22 o
   8  -3  13        2.40        2.58      1.83 o
   9  -3  13        0.39        0.53      2.23 o
  -9  -2  13        0.74        1.58      1.41 o
  -8  -2  13        0.75        0.16      0.98 o
  -7  -2  13        4.98        4.69      1.18 o
  -6  -2  13        0.30       -0.04      0.97 o
  -5  -2  13        6.14        6.13      1.15 o
  -4  -2  13        3.42        1.96      0.84 o
  -3  -2  13      135.40      143.57      3.58 o
  -2  -2  13       71.49       74.33      2.58 o
  -1  -2  13       24.76       22.46      1.25 o
   0  -2  13        9.85       12.47      1.04 o
   1  -2  13        2.09        2.93      1.57 o
   2  -2  13       66.28       61.08      1.79 o
   3  -2  13        8.58        9.09      0.99 o
   4  -2  13        0.03        0.59      1.01 o
   5  -2  13        0.90       -0.07      1.03 o
   6  -2  13        3.63        0.97      1.35 o
   7  -2  13        0.13       -0.67      1.29 o
   8  -2  13        5.88        4.16      1.59 o
   9  -2  13       13.64       17.22      2.10 o
  -9  -1  13        5.02        2.54      1.32 o
  -8  -1  13       28.16       19.89      2.44 o
  -7  -1  13       10.25        6.45      1.41 o
  -6  -1  13        3.38        4.40      1.02 o
  -5  -1  13       11.71        9.19      1.52 o
  -4  -1  13       79.57       75.27      2.33 o
  -3  -1  13       26.23       27.89      1.61 o
  -2  -1  13       40.31       36.31      1.71 o
  -1  -1  13        0.43       -0.78      0.78 o
   0  -1  13       51.51       44.47      1.83 o
   1  -1  13      102.66      108.52      2.89 o
   2  -1  13       30.77       33.04      1.75 o
   3  -1  13       19.93       26.56      1.64 o
   4  -1  13        0.16       -0.78      0.98 o
   5  -1  13        1.88        2.69      1.09 o
   6  -1  13        0.37        1.44      1.12 o
   7  -1  13       16.00       15.87      1.98 o
   8  -1  13        2.35       -0.41      1.44 o
   9  -1  13        1.85        3.55      2.02 o
  -9   0  13        9.90        6.49      1.38 o
  -8   0  13       11.15       10.58      2.03 o
  -7   0  13        2.41        0.63      0.89 o
  -6   0  13        3.14        3.25      1.18 o
  -5   0  13       13.88       16.99      1.61 o
  -4   0  13        0.10       -0.43      1.08 o
  -3   0  13        0.62       -0.85      1.07 o
  -2   0  13       44.70       43.99      2.84 o
  -1   0  13      308.78      316.44      8.31 o
   0   0  13       43.25       39.26      2.58 o
   1   0  13        5.83        1.73      0.88 o
   2   0  13      224.37      217.02      5.23 o
   3   0  13       32.87       27.31      1.54 o
   4   0  13      141.14      144.36      3.29 o
   5   0  13       29.87       27.53      1.65 o
   6   0  13        0.05        0.87      1.07 o
   7   0  13        7.91        8.52      2.65 o
   8   0  13        7.95        6.93      1.77 o
   9   0  13        0.20       -0.31      2.84 o
  -9   1  13       12.99       15.09      1.81 o
  -8   1  13        0.32        1.01      1.15 o
  -7   1  13       14.46       14.87      1.62 o
  -6   1  13        0.32       -0.54      0.99 o
  -5   1  13        1.44       -0.97      0.97 o
  -4   1  13        7.69       10.25      2.25 o
  -3   1  13       39.17       43.82      2.34 o
  -2   1  13      444.26      447.94      9.18 o
  -1   1  13       35.12       32.85      1.92 o
   0   1  13        5.21        1.46      1.13 o
   1   1  13        4.17        3.31      1.60 o
   2   1  13        3.27        4.89      1.31 o
   3   1  13        1.66        2.75      0.97 o
   4   1  13       67.78       72.62      3.88 o
   5   1  13       32.60       30.67      1.92 o
   6   1  13        0.07        0.23      0.80 o
   7   1  13        2.11        1.35      1.70 o
   8   1  13        4.49        2.00      2.43 o
   9   1  13        6.51       10.71      3.09 o
  -9   2  13       15.29       21.86      1.73 o
  -8   2  13        0.76       -1.01      1.01 o
  -7   2  13        0.62       -0.89      1.07 o
  -6   2  13        0.57       -0.52      1.28 o
  -5   2  13       66.68       78.08      2.93 o
  -4   2  13      104.90      111.14      3.50 o
  -3   2  13        0.38        0.74      1.15 o
  -2   2  13       51.09       57.06      3.02 o
  -1   2  13       38.94       42.81      3.06 o
   0   2  13       46.91       45.36      2.17 o
   1   2  13        8.72        6.32      1.24 o
   2   2  13       59.95       63.87      2.99 o
   3   2  13       85.27       76.53      2.57 o
   4   2  13        1.38        0.24      0.89 o
   5   2  13        8.17       10.28      1.26 o
   6   2  13        3.95        3.91      0.93 o
   7   2  13        6.18        4.62      1.99 o
   8   2  13        3.97        1.77      2.52 o
  -9   3  13        0.58        0.23      1.40 o
  -8   3  13        1.39        0.84      1.08 o
  -7   3  13        2.69        0.73      1.03 o
  -6   3  13        0.03        1.39      1.02 o
  -5   3  13       40.03       39.79      2.07 o
  -4   3  13       42.82       36.97      2.19 o
  -3   3  13       50.23       52.97      2.50 o
  -2   3  13       18.75       15.95      1.64 o
  -1   3  13      126.04      118.48      3.49 o
   0   3  13        8.59        7.70      1.17 o
   1   3  13        2.81        5.43      1.15 o
   2   3  13       15.73       23.10      1.65 o
   3   3  13       19.94       21.19      1.46 o
   4   3  13        1.64        2.72      0.98 o
   5   3  13        2.37        2.34      1.02 o
   6   3  13        6.44        6.59      1.35 o
   7   3  13       15.50       15.72      1.63 o
   8   3  13        1.38        0.16      1.65 o
  -9   4  13        0.71        1.68      1.06 o
  -8   4  13        0.16       -0.28      0.92 o
  -7   4  13       12.33       16.36      1.40 o
  -6   4  13        3.94        2.71      0.99 o
  -5   4  13        5.83        3.14      1.01 o
  -4   4  13        9.07        6.70      1.08 o
  -3   4  13       22.21       20.95      1.46 o
  -2   4  13      117.81      127.45      3.51 o
  -1   4  13        0.55       -0.65      0.86 o
   0   4  13        2.21        0.45      1.30 o
   1   4  13        0.02        0.25      0.95 o
   2   4  13        2.51        0.00      0.97 o
   3   4  13       22.03       19.72      1.41 o
   4   4  13        0.44       -0.87      0.87 o
   5   4  13        9.18        9.14      1.40 o
   6   4  13       13.91       14.24      1.62 o
   7   4  13       13.01        9.47      1.38 o
  -8   5  13        1.45       -0.14      1.30 o
  -7   5  13        0.39       -0.79      1.60 o
  -6   5  13        1.01       -0.78      1.24 o
  -5   5  13        5.39        5.22      1.52 o
  -4   5  13        2.66        4.17      1.45 o
  -3   5  13       10.28       11.76      1.72 o
  -2   5  13        0.36       -0.34      1.23 o
  -1   5  13        1.86        3.15      1.91 o
   0   5  13        8.74        7.71      2.21 o
   1   5  13        9.86        7.29      1.04 o
   2   5  13       16.05       24.82      1.53 o
   3   5  13        0.00        0.23      0.90 o
   4   5  13        3.16        2.66      1.08 o
   5   5  13        0.29        0.11      1.04 o
   6   5  13        7.23        7.50      1.37 o
  -8   6  13        1.58        1.77      1.63 o
  -7   6  13       14.24       16.61      1.95 o
  -6   6  13        2.75        2.42      1.35 o
  -5   6  13        0.00       -1.23      1.23 o
  -4   6  13        0.56        1.85      1.55 o
  -3   6  13        0.04       -1.12      1.12 o
  -2   6  13       13.74       16.76      2.18 o
  -1   6  13       84.22       82.51      3.61 o
   0   6  13        0.03        1.90      1.37 o
   1   6  13       52.42       45.14      3.37 o
   2   6  13        0.11        1.31      1.14 o
   3   6  13        1.95        0.24      1.29 o
   4   6  13        0.18       -0.13      1.37 o
   5   6  13        0.32        0.03      0.88 o
  -7   7  13        7.19        4.87      1.55 o
  -6   7  13        6.41        5.96      1.58 o
  -5   7  13        0.29        0.03      1.29 o
  -4   7  13        4.42        7.51      1.62 o
  -3   7  13        0.00        1.20      1.30 o
  -2   7  13        1.99        2.07      1.31 o
  -1   7  13       16.46       11.60      1.67 o
   0   7  13        2.68        2.54      1.33 o
   1   7  13        0.02        0.96      1.22 o
   2   7  13        2.90        3.20      1.46 o
   3   7  13        9.04       14.43      2.70 o
   4   7  13        0.01        0.00      1.25 o
  -6   8  13        0.47        1.16      1.34 o
  -5   8  13        0.06       -0.22      1.24 o
  -4   8  13        2.32        1.57      1.38 o
  -3   8  13        4.28        5.36      1.46 o
  -2   8  13        0.55        1.75      1.28 o
  -1   8  13        0.01        0.77      1.20 o
   0   8  13        0.24        0.20      1.22 o
   1   8  13        2.30        0.63      1.19 o
   2   8  13        1.46        2.52      1.34 o
   3   8  13        0.00        0.97      1.30 o
  -4   9  13        0.05       -0.39      1.17 o
  -3   9  13        0.14        1.82      1.32 o
  -2   9  13        2.30        2.38      1.92 o
  -1   9  13        0.01        0.58      1.22 o
   0   9  13        0.44        0.36      1.42 o
   1   9  13        0.05       -0.67      1.18 o
   0 -12  14        2.19        3.29      1.30 o
   1 -12  14        6.13        3.76      1.13 o
   2 -12  14        1.22        1.33      1.22 o
   3 -12  14        0.66        1.00      1.44 o
  -3 -11  14        0.51        0.46      1.33 o
  -2 -11  14        0.00       -0.38      1.23 o
  -1 -11  14        0.06        0.22      1.21 o
   0 -11  14        0.21       -1.07      1.07 o
   1 -11  14        3.42        2.41      1.24 o
   2 -11  14        1.65        3.14      1.42 o
   3 -11  14        0.26        0.47      1.30 o
   4 -11  14        0.01        0.31      1.29 o
   5 -11  14        1.23        1.39      1.33 o
  -4 -10  14        0.87       -0.36      0.84 o
  -3 -10  14        0.27        0.73      0.92 o
  -2 -10  14        0.04       -0.81      0.81 o
  -1 -10  14       12.91       10.92      1.08 o
   0 -10  14        3.41        3.40      1.33 o
   1 -10  14        0.77       -0.60      1.16 o
   2 -10  14        0.70       -1.18      1.18 o
   3 -10  14        0.15        1.18      1.41 o
   4 -10  14        0.55       -1.23      1.23 o
   5 -10  14        1.17       -0.07      1.64 o
   6 -10  14        3.01        3.70      1.58 o
  -5  -9  14        4.62        6.18      1.59 o
  -4  -9  14        1.32        0.16      1.41 o
  -3  -9  14        2.00        1.74      1.48 o
  -2  -9  14        1.20        0.48      1.22 o
  -1  -9  14       83.73       92.74      3.11 o
   0  -9  14       52.70       54.88      2.28 o
   1  -9  14        6.25        7.15      1.22 o
   2  -9  14        3.21        1.19      1.40 o
   3  -9  14        2.50        0.56      1.31 o
   4  -9  14        0.17       -0.60      0.95 o
   5  -9  14        1.70        0.36      0.97 o
   6  -9  14        0.95       -0.07      0.93 o
   7  -9  14        6.52        7.74      1.10 o
  -6  -8  14        0.85        1.17      1.73 o
  -5  -8  14        0.18       -1.05      1.93 o
  -4  -8  14        2.77        1.62      1.52 o
  -3  -8  14        0.08        0.96      1.02 o
  -2  -8  14        0.82        1.23      1.52 o
  -1  -8  14       45.99       50.98      2.25 o
   0  -8  14      136.65      141.44      4.01 o
   1  -8  14        0.26        3.12      1.25 o
   2  -8  14        4.22        4.20      1.13 o
   3  -8  14        8.57        8.21      1.33 o
   4  -8  14        0.02        1.10      1.14 o
   5  -8  14        0.03        0.78      1.11 o
   6  -8  14        0.26       -0.65      1.01 o
   7  -8  14        1.04        1.01      1.09 o
   8  -8  14        4.23        3.89      1.14 o
  -7  -7  14        4.44        4.03      1.49 o
  -6  -7  14        8.95        3.69      1.69 o
  -5  -7  14        4.82        9.10      1.53 o
  -4  -7  14        0.93        0.73      0.91 o
  -3  -7  14        0.07        0.30      1.11 o
  -2  -7  14        0.90        0.47      1.24 o
  -1  -7  14        0.21        1.30      1.28 o
   0  -7  14      195.78      180.77      4.36 o
   1  -7  14        0.03        0.33      1.06 o
   2  -7  14        0.46       -0.59      0.92 o
   3  -7  14        1.59        1.13      1.01 o
   4  -7  14        7.62        7.65      1.38 o
   5  -7  14        2.73        3.97      1.21 o
   6  -7  14        1.86        2.64      1.25 o
   7  -7  14        0.06       -1.01      1.01 o
   8  -7  14        0.10        0.62      1.12 o
  -7  -6  14        2.05        1.72      1.44 o
  -6  -6  14        1.15        0.94      1.44 o
  -5  -6  14        2.37        1.92      0.98 o
  -4  -6  14        0.19        0.77      0.83 o
  -3  -6  14        1.69        1.40      0.97 o
  -2  -6  14        3.73        3.99      1.28 o
  -1  -6  14        1.46        0.82      1.19 o
   0  -6  14       60.59       54.37      2.22 o
   1  -6  14       38.94       46.10      2.04 o
   2  -6  14       42.35       48.11      2.04 o
   3  -6  14       43.50       43.43      1.94 o
   4  -6  14        4.03        2.88      1.23 o
   5  -6  14        6.24        4.45      1.51 o
   6  -6  14        0.61       -1.11      1.11 o
   7  -6  14        0.04       -0.73      1.41 o
   8  -6  14        0.02       -0.92      1.52 o
  -8  -5  14       10.08        9.51      1.62 o
  -7  -5  14        1.60        0.46      1.19 o
  -6  -5  14        0.09        2.25      1.53 o
  -5  -5  14        2.50        1.84      1.07 o
  -4  -5  14        2.79        2.60      1.00 o
  -3  -5  14       31.77       28.57      1.59 o
  -2  -5  14        7.14        8.11      1.22 o
  -1  -5  14        2.81        3.71      1.33 o
   0  -5  14        0.64       -0.80      0.80 o
   1  -5  14       19.42       21.74      1.65 o
   2  -5  14       69.90       79.09      2.60 o
   3  -5  14       22.03       23.39      1.54 o
   4  -5  14        6.42        5.51      1.13 o
   5  -5  14       14.85        9.29      1.49 o
   6  -5  14        0.72        0.21      1.59 o
   7  -5  14        0.77       -1.12      1.69 o
   8  -5  14        1.20        2.64      1.77 o
   9  -5  14        1.06        1.42      1.70 o
  -8  -4  14        0.03        1.51      1.11 o
  -7  -4  14        0.18       -1.02      1.02 o
  -6  -4  14        1.61        2.69      1.18 o
  -5  -4  14       37.43       36.75      2.00 o
  -4  -4  14        5.33        7.74      1.22 o
  -3  -4  14       39.38       47.08      1.91 o
  -2  -4  14      111.28      117.49      3.26 o
  -1  -4  14        8.32        8.99      1.17 o
   0  -4  14        0.19       -0.80      0.80 o
   1  -4  14       18.21       16.15      1.19 o
   2  -4  14        9.02        6.09      0.99 o
   3  -4  14       33.20       42.10      1.77 o
   4  -4  14      121.46      124.25      3.06 o
   5  -4  14       24.96       22.75      2.93 o
   6  -4  14        3.58        4.17      1.84 o
   7  -4  14        0.68       -1.09      2.07 o
   8  -4  14        5.06        6.60      2.06 o
   9  -4  14        6.82        5.67      1.96 o
  -9  -3  14        1.35        0.63      1.84 o
  -8  -3  14        2.31        4.83      1.25 o
  -7  -3  14        1.35        2.50      1.02 o
  -6  -3  14        2.42        2.56      0.96 o
  -5  -3  14       24.51       18.76      1.42 o
  -4  -3  14       62.81       59.39      3.30 o
  -3  -3  14        4.68        1.59      1.14 o
  -2  -3  14        5.28        6.07      1.46 o
  -1  -3  14        0.89        1.08      0.88 o
   0  -3  14       16.43       14.17      1.34 o
   1  -3  14        3.88        2.38      0.92 o
   2  -3  14       37.12       32.38      1.53 o
   3  -3  14       15.65       16.92      1.55 o
   4  -3  14       11.34       10.35      1.45 o
   5  -3  14        7.41        7.95      1.33 o
   6  -3  14        3.80        2.23      1.41 o
   7  -3  14        0.37       -0.12      1.38 o
   8  -3  14        0.02       -0.49      1.91 o
   9  -3  14        0.09        1.59      1.76 o
  -9  -2  14        8.71       11.23      1.69 o
  -8  -2  14        0.11        1.14      1.04 o
  -7  -2  14        0.25       -0.96      0.96 o
  -6  -2  14        0.19        0.14      1.01 o
  -5  -2  14        9.80        5.28      1.08 o
  -4  -2  14      165.06      171.50      4.71 o
  -3  -2  14       32.77       30.64      1.95 o
  -2  -2  14        0.17       -0.51      0.86 o
  -1  -2  14        0.79       -0.67      0.86 o
   0  -2  14       11.84       12.07      1.21 o
   1  -2  14       39.98       47.45      1.97 o
   2  -2  14        0.16        0.30      0.88 o
   3  -2  14        8.94       14.29      1.46 o
   4  -2  14        6.40        4.63      1.23 o
   5  -2  14        8.73       11.63      1.47 o
   6  -2  14        9.88        9.32      2.16 o
   7  -2  14        1.97        2.12      1.44 o
   8  -2  14        0.00       -1.26      1.26 o
   9  -2  14        1.18        3.61      1.86 o
  -9  -1  14        1.18        2.29      1.14 o
  -8  -1  14        7.77        6.09      1.33 o
  -7  -1  14        0.38        0.29      1.16 o
  -6  -1  14        1.00       -0.02      1.31 o
  -5  -1  14        0.73       -0.35      0.96 o
  -4  -1  14        6.90        5.14      1.07 o
  -3  -1  14       26.20       18.08      1.44 o
  -2  -1  14       11.11        6.24      1.23 o
  -1  -1  14        4.71        5.23      1.31 o
   0  -1  14      152.58      159.21      3.78 o
   1  -1  14       53.69       60.22      2.61 o
   2  -1  14      103.02      107.03      3.26 o
   3  -1  14       21.49       23.67      1.59 o
   4  -1  14        0.04        0.73      1.43 o
   5  -1  14        2.64        2.89      1.30 o
   6  -1  14        6.85        9.26      1.70 o
   7  -1  14        0.16       -0.63      1.29 o
   8  -1  14       12.37       13.32      1.99 o
  -9   0  14        4.38        5.08      1.23 o
  -8   0  14        8.69       12.72      2.34 o
  -7   0  14        0.11       -1.22      1.22 o
  -6   0  14        1.62        2.01      1.11 o
  -5   0  14       12.72       13.90      1.55 o
  -4   0  14       25.72       32.98      2.03 o
  -3   0  14        4.98        5.11      1.31 o
  -2   0  14      302.05      297.83      5.98 o
  -1   0  14        0.06       -0.40      0.99 o
   0   0  14       33.18       24.41      2.98 o
   1   0  14        3.56        1.16      1.13 o
   2   0  14       74.99       91.83      3.45 o
   3   0  14       36.63       46.20      1.84 o
   4   0  14        0.37        2.03      0.89 o
   5   0  14        2.98        2.61      1.22 o
   6   0  14        1.53        1.84      1.18 o
   7   0  14        1.26        1.94      1.43 o
   8   0  14        1.44        2.62      1.94 o
  -9   1  14        2.56        1.55      1.24 o
  -8   1  14        1.66        1.63      1.17 o
  -7   1  14        0.60        1.20      1.19 o
  -6   1  14        2.82        0.19      1.22 o
  -5   1  14        0.34       -1.12      1.12 o
  -4   1  14       21.88       20.98      1.68 o
  -3   1  14       40.00       46.71      2.32 o
  -2   1  14      377.64      384.07      8.32 o
  -1   1  14      232.13      262.75      6.18 o
   0   1  14      106.44      108.63      3.58 o
   1   1  14      653.74      705.30     13.59 o
   2   1  14      115.77      142.24      4.43 o
   3   1  14        3.94        2.56      0.99 o
   4   1  14       33.10       34.59      2.36 o
   5   1  14        0.31        0.42      0.96 o
   6   1  14        5.47        6.47      1.79 o
   7   1  14        0.21       -0.44      1.67 o
   8   1  14        0.10        1.68      2.53 o
  -9   2  14        6.30        5.92      1.24 o
  -8   2  14        4.37        2.94      1.18 o
  -7   2  14        1.02        0.26      1.06 o
  -6   2  14       18.31       16.57      1.61 o
  -5   2  14        3.31        2.74      1.18 o
  -4   2  14       13.65       13.00      1.50 o
  -3   2  14        2.35        0.51      1.09 o
  -2   2  14       14.48       21.03      1.76 o
  -1   2  14       91.07       97.92      3.34 o
   0   2  14       28.69       26.07      1.86 o
   1   2  14        9.82       13.67      1.67 o
   2   2  14        5.31        6.13      1.33 o
   3   2  14        2.83        0.72      1.12 o
   4   2  14       13.19       11.31      1.27 o
   5   2  14        0.99        0.29      0.94 o
   6   2  14        0.25        0.08      0.93 o
   7   2  14        0.52       -0.85      2.19 o
  -8   3  14        4.29        4.54      1.13 o
  -7   3  14        0.17        0.51      1.04 o
  -6   3  14        7.12       10.14      1.33 o
  -5   3  14        4.38       10.37      1.36 o
  -4   3  14       44.42       47.12      2.23 o
  -3   3  14        8.88        7.09      1.24 o
  -2   3  14        1.73        2.36      1.10 o
  -1   3  14       12.20       15.11      1.47 o
   0   3  14        4.49        6.78      1.27 o
   1   3  14        7.26        7.94      1.30 o
   2   3  14       31.45       33.61      1.97 o
   3   3  14        7.71        9.00      1.45 o
   4   3  14        0.84        0.88      0.97 o
   5   3  14        0.02       -0.85      0.96 o
   6   3  14        4.55        4.84      1.33 o
   7   3  14        3.99        2.67      1.27 o
  -8   4  14        0.00        0.58      0.90 o
  -7   4  14        3.95        4.11      1.05 o
  -6   4  14        1.95        0.94      0.91 o
  -5   4  14        0.10        0.38      0.90 o
  -4   4  14        0.40        2.22      0.95 o
  -3   4  14        8.95       10.11      1.24 o
  -2   4  14        1.11        1.03      1.00 o
  -1   4  14       23.57       23.37      1.59 o
   0   4  14        4.05        2.32      1.55 o
   1   4  14      112.23      102.33      3.22 o
   2   4  14        0.97        0.44      1.03 o
   3   4  14        0.05        0.82      0.94 o
   4   4  14        4.50        5.12      1.14 o
   5   4  14        1.38        0.44      1.33 o
   6   4  14       31.53       35.62      2.15 o
  -7   5  14        0.97        0.75      1.33 o
  -6   5  14        2.89        2.66      1.38 o
  -5   5  14        1.15        3.35      1.50 o
  -4   5  14        0.68        0.50      1.24 o
  -3   5  14        3.95        3.42      1.37 o
  -2   5  14        3.29        4.30      1.49 o
  -1   5  14       20.92       23.23      2.72 o
   0   5  14       10.87       14.60      1.89 o
   1   5  14       15.12       12.49      2.03 o
   2   5  14        0.09       -0.31      0.84 o
   3   5  14        0.33       -0.81      0.81 o
   4   5  14        3.63        3.54      1.47 o
   5   5  14        0.67        0.40      1.05 o
   6   5  14        5.20        4.57      1.40 o
  -7   6  14        0.01        2.36      1.71 o
  -6   6  14       28.10       27.01      2.28 o
  -5   6  14        0.44        0.73      1.31 o
  -4   6  14        5.18        5.92      1.60 o
  -3   6  14        0.53        0.85      1.30 o
  -2   6  14       19.52       22.96      2.12 o
  -1   6  14        0.26        0.85      1.33 o
   0   6  14       25.38       23.12      2.14 o
   1   6  14        2.86        0.60      1.29 o
   2   6  14        7.36        4.68      1.31 o
   3   6  14        6.23        4.07      1.51 o
   4   6  14        4.09        2.46      1.83 o
   5   6  14        2.01        4.61      0.98 o
  -6   7  14       13.66        9.42      2.02 o
  -5   7  14        0.86        1.99      1.37 o
  -4   7  14        2.22        1.01      1.28 o
  -3   7  14        5.54        5.25      1.52 o
  -2   7  14        0.83        1.22      1.32 o
  -1   7  14        4.96        6.29      1.52 o
   0   7  14       19.45       17.08      1.95 o
   1   7  14        0.12       -1.19      1.28 o
   2   7  14        0.76        1.81      1.75 o
   3   7  14        0.05        1.99      1.37 o
  -4   8  14        4.91        5.31      1.47 o
  -3   8  14        0.82        2.37      1.33 o
  -2   8  14        4.44        4.71      1.35 o
  -1   8  14        0.10        0.87      1.20 o
   0   8  14        1.97        1.07      1.39 o
   1   8  14        0.46        0.80      1.20 o
  -1 -11  15        4.33        4.42      1.38 o
   0 -11  15        2.59        0.32      1.05 o
   1 -11  15        3.46        5.17      1.27 o
   2 -11  15        3.30        2.01      1.38 o
   3 -11  15        0.06       -0.92      1.19 o
   4 -11  15        2.02        2.52      1.35 o
  -3 -10  15        0.09        0.24      1.22 o
  -2 -10  15        3.90        5.10      1.09 o
  -1 -10  15        6.54        3.61      1.01 o
   0 -10  15        0.67        1.36      1.11 o
   1 -10  15        7.70       12.37      1.69 o
   2 -10  15        9.61       11.47      1.86 o
   3 -10  15        0.36       -1.04      1.46 o
   4 -10  15        1.20        2.14      1.48 o
   5 -10  15        3.72        4.26      1.60 o
  -5  -9  15        3.77        5.21      2.37 o
  -4  -9  15        3.50        2.47      1.44 o
  -3  -9  15        0.01       -1.25      1.25 o
  -2  -9  15        1.35       -0.90      0.93 o
  -1  -9  15       21.85       31.10      1.82 o
   0  -9  15       59.73       74.65      3.31 o
   1  -9  15        5.26       11.02      1.34 o
   2  -9  15        0.83        1.16      1.01 o
   3  -9  15        2.02        0.63      1.03 o
   4  -9  15        1.31        1.85      1.05 o
   5  -9  15        5.85        9.31      1.64 o
   6  -9  15       10.65       14.39      1.68 o
  -5  -8  15        9.23       13.38      2.40 o
  -4  -8  15        0.23        1.21      1.41 o
  -3  -8  15        7.02        8.44      1.45 o
  -2  -8  15        2.70        2.74      1.30 o
  -1  -8  15       10.08       15.26      1.48 o
   0  -8  15        3.61        7.43      1.28 o
   1  -8  15        3.27        2.09      1.15 o
   2  -8  15        4.16        4.25      1.17 o
   3  -8  15        0.05        0.73      1.11 o
   4  -8  15        1.67        1.90      1.14 o
   5  -8  15        0.27        0.82      1.09 o
   6  -8  15        0.75       -0.42      1.03 o
   7  -8  15        0.72        1.54      1.05 o
  -6  -7  15       10.87        7.85      1.61 o
  -5  -7  15        0.81        0.47      1.79 o
  -4  -7  15        2.61        1.91      1.21 o
  -3  -7  15        0.01        1.15      1.21 o
  -2  -7  15        9.47       15.52      1.77 o
  -1  -7  15       38.21       46.76      2.17 o
   0  -7  15        2.01        1.85      1.12 o
   1  -7  15        3.18        5.79      1.21 o
   2  -7  15        2.11        0.46      0.96 o
   3  -7  15        7.25        8.35      1.29 o
   4  -7  15        0.61        2.20      1.19 o
   5  -7  15        0.10       -1.01      1.08 o
   6  -7  15        2.63        2.41      1.25 o
   7  -7  15        3.61        4.94      1.29 o
  -7  -6  15        4.39        1.83      1.45 o
  -6  -6  15        1.38        1.24      1.47 o
  -5  -6  15        0.11       -0.34      1.05 o
  -4  -6  15        0.01        0.01      1.38 o
  -3  -6  15        1.34        1.04      0.98 o
  -2  -6  15       21.13       18.43      1.79 o
  -1  -6  15        0.01       -0.01      1.18 o
   0  -6  15        2.65        2.05      1.05 o
   1  -6  15        2.42        2.22      1.46 o
   2  -6  15        3.89        4.58      1.42 o
   3  -6  15        5.80        8.41      1.24 o
   4  -6  15        2.88        5.41      1.31 o
   5  -6  15        0.21       -0.15      1.14 o
   6  -6  15        4.56        6.13      1.36 o
   7  -6  15        0.28        1.33      1.71 o
   8  -6  15        0.04       -0.01      1.46 o
  -7  -5  15       10.22       13.17      1.94 o
  -6  -5  15        3.56        2.06      1.21 o
  -5  -5  15        2.63        1.87      1.22 o
  -4  -5  15        2.28        2.60      1.09 o
  -3  -5  15        2.90        0.74      0.98 o
  -2  -5  15        5.43        2.85      1.32 o
  -1  -5  15        1.99       -0.19      0.97 o
   0  -5  15       17.00       15.06      1.55 o
   1  -5  15        0.19        0.37      1.11 o
   2  -5  15       37.88       33.70      2.03 o
   3  -5  15        0.63        0.38      0.96 o
   4  -5  15        2.18        2.45      0.89 o
   5  -5  15        7.59        7.27      2.53 o
   6  -5  15        4.72        5.95      2.19 o
   7  -5  15        1.58        1.33      1.68 o
   8  -5  15        1.59        0.98      2.46 o
  -8  -4  15        0.00        1.37      1.07 o
  -7  -4  15        1.13        1.97      1.11 o
  -6  -4  15        0.72        2.11      1.10 o
  -5  -4  15        4.20        2.56      1.11 o
  -4  -4  15        5.08        4.21      1.18 o
  -3  -4  15       14.65       17.68      1.74 o
  -2  -4  15       32.56       29.70      2.03 o
  -1  -4  15       29.69       29.08      1.71 o
   0  -4  15        0.77        0.80      0.95 o
   1  -4  15        8.88        7.98      1.08 o
   2  -4  15       14.16       14.94      1.26 o
   3  -4  15        1.34       -0.32      0.92 o
   4  -4  15        2.97        3.87      1.84 o
   5  -4  15        2.23       -1.39      2.04 o
   6  -4  15        2.14        2.19      1.77 o
   7  -4  15        0.66       -1.05      1.60 o
   8  -4  15        0.04       -1.55      1.55 o
  -8  -3  15        0.96        2.08      1.07 o
  -7  -3  15        0.70        0.71      0.99 o
  -6  -3  15        6.31        5.78      1.10 o
  -5  -3  15        1.71        2.58      1.13 o
  -4  -3  15        0.48        0.94      1.16 o
  -3  -3  15       28.53       21.95      1.86 o
  -2  -3  15        2.07        2.18      1.17 o
  -1  -3  15        0.19       -0.58      0.95 o
   0  -3  15        0.09       -0.81      0.96 o
   1  -3  15        0.14       -1.17      1.17 o
   2  -3  15        5.51        4.81      1.07 o
   3  -3  15       55.42       61.08      2.68 o
   4  -3  15       11.95       10.64      1.51 o
   5  -3  15        0.04       -0.63      1.66 o
   6  -3  15        3.63        4.75      1.62 o
   7  -3  15        0.31       -0.82      1.31 o
   8  -3  15        1.60        0.60      1.77 o
  -8  -2  15        3.41        3.22      1.23 o
  -7  -2  15        1.08        1.98      1.01 o
  -6  -2  15       16.01       19.06      1.58 o
  -5  -2  15        1.03       -1.23      1.23 o
  -4  -2  15        8.80        8.67      1.49 o
  -3  -2  15       46.83       48.11      2.46 o
  -2  -2  15        5.25        2.92      1.45 o
  -1  -2  15       10.11       11.03      1.41 o
   0  -2  15        2.35        1.37      1.06 o
   1  -2  15       20.49       18.36      2.95 o
   2  -2  15       25.27       23.82      1.75 o
   3  -2  15        1.52       -0.40      1.06 o
   4  -2  15        0.18       -0.18      1.05 o
   5  -2  15        9.15        8.30      1.41 o
   6  -2  15        3.39        3.30      1.50 o
   7  -2  15        0.17        0.82      1.34 o
   8  -2  15        0.73        0.73      1.49 o
  -8  -1  15        0.03        0.29      1.11 o
  -7  -1  15        2.97        4.73      1.51 o
  -6  -1  15        1.15        1.97      1.49 o
  -5  -1  15        1.82       -1.08      1.95 o
  -4  -1  15        2.39        1.61      1.19 o
  -3  -1  15        2.20        2.53      1.09 o
  -2  -1  15       31.81       31.44      1.73 o
  -1  -1  15       10.47        9.66      1.24 o
   0  -1  15        9.34        8.79      1.85 o
   1  -1  15        0.39       -1.06      1.06 o
   2  -1  15        0.71       -0.43      1.06 o
   3  -1  15       29.45       34.52      2.06 o
   4  -1  15       18.64       22.27      1.79 o
   5  -1  15       12.36        9.94      2.10 o
   6  -1  15        9.22       10.41      1.75 o
   7  -1  15        0.05       -1.16      1.52 o
   8  -1  15        0.02        1.29      1.50 o
  -8   0  15        9.77        9.58      2.16 o
  -7   0  15        0.58        0.12      1.23 o
  -6   0  15        1.50        0.17      0.99 o
  -5   0  15        0.48       -0.23      1.15 o
  -4   0  15        5.84        9.22      1.43 o
  -3   0  15        7.10        4.60      1.26 o
  -2   0  15       80.74       81.00      7.01 o
  -1   0  15       51.09       64.64      3.37 o
   0   0  15        8.64        4.04      1.45 o
   1   0  15       60.04       60.57      5.67 o
   2   0  15       20.85       31.54      2.68 o
   3   0  15        3.61        3.46      0.99 o
   4   0  15       16.53       26.71      2.40 o
   5   0  15        8.60        7.28      1.58 o
   6   0  15        7.30        9.89      2.06 o
   7   0  15        4.84        2.98      1.89 o
   8   0  15        0.04        2.17      2.59 o
  -8   1  15        0.74        1.15      1.24 o
  -7   1  15        0.14       -0.99      1.06 o
  -6   1  15       14.45       14.67      1.63 o
  -5   1  15       19.88       20.55      1.72 o
  -4   1  15        4.58        3.15      1.22 o
  -3   1  15        0.14       -0.59      1.09 o
  -2   1  15       11.81        7.41      1.50 o
  -1   1  15      257.93      278.66      6.58 o
   0   1  15       23.38       22.43      1.91 o
   1   1  15      249.51      302.96      6.98 o
   2   1  15       52.11       54.93      2.58 o
   3   1  15        6.85       13.71      1.57 o
   4   1  15        0.64        1.96      1.45 o
   5   1  15        4.08        3.16      1.43 o
   6   1  15        0.23       -0.16      1.26 o
   7   1  15        2.18        0.29      2.29 o
  -8   2  15        0.36        0.17      1.01 o
  -7   2  15        1.19        1.78      1.10 o
  -6   2  15        2.52        2.49      1.18 o
  -5   2  15        8.09       11.13      1.68 o
  -4   2  15        1.14        1.63      1.15 o
  -3   2  15        1.35       -0.18      1.44 o
  -2   2  15       21.44       13.09      1.57 o
  -1   2  15      158.14      165.44      4.58 o
   0   2  15       45.76       49.88      2.61 o
   1   2  15       96.68      113.27      3.63 o
   2   2  15        4.70        2.39      1.19 o
   3   2  15        0.75        0.20      0.97 o
   4   2  15       15.77       20.12      1.53 o
   5   2  15        0.27        0.21      0.96 o
   6   2  15        0.25        1.10      1.64 o
   7   2  15        0.78        3.36      2.44 o
  -8   3  15        1.09       -0.07      1.35 o
  -7   3  15        7.02        7.18      1.23 o
  -6   3  15        0.00       -0.52      0.98 o
  -5   3  15        0.30        1.27      1.05 o
  -4   3  15        0.98        1.05      0.98 o
  -3   3  15        0.84        0.02      0.95 o
  -2   3  15        9.04        8.33      1.31 o
  -1   3  15        4.51        4.66      1.21 o
   0   3  15        2.50        2.81      1.15 o
   1   3  15        1.67        2.47      1.34 o
   2   3  15        0.12       -0.69      1.05 o
   3   3  15        0.90       -0.46      0.95 o
   4   3  15        2.55        3.20      1.22 o
   5   3  15        1.36        1.01      1.01 o
   6   3  15        0.49        2.80      1.35 o
  -7   4  15        2.33        0.94      0.87 o
  -6   4  15        1.15        0.59      0.95 o
  -5   4  15        0.11        0.66      0.88 o
  -4   4  15        6.12        5.43      1.11 o
  -3   4  15        5.80        3.91      1.04 o
  -2   4  15        4.25        3.58      1.05 o
  -1   4  15        4.18        6.14      1.15 o
   0   4  15        0.73        0.32      1.01 o
   1   4  15       25.55       27.55      1.76 o
   2   4  15        0.32       -0.17      1.02 o
   3   4  15        5.51        4.81      1.06 o
   4   4  15        1.89        2.14      1.01 o
   5   4  15       12.25       14.29      1.59 o
  -7   5  15        0.18       -1.15      1.15 o
  -6   5  15        4.21        7.34      1.62 o
  -5   5  15        1.53        3.25      1.44 o
  -4   5  15        0.00        0.79      1.29 o
  -3   5  15       10.86       14.21      3.11 o
  -2   5  15        8.81        9.62      1.70 o
  -1   5  15        0.01        1.93      1.62 o
   0   5  15        3.90        2.98      1.47 o
   1   5  15        0.02        0.55      0.85 o
   2   5  15       21.35       27.38      1.72 o
   3   5  15        0.46        0.99      0.88 o
   4   5  15        2.10        3.31      1.16 o
   5   5  15        5.39        8.85      1.35 o
  -6   6  15        5.08        5.87      2.34 o
  -5   6  15       14.83       18.38      2.01 o
  -4   6  15        1.92        2.26      1.29 o
  -3   6  15        0.10        1.02      1.27 o
  -2   6  15       11.16       13.40      2.22 o
  -1   6  15        7.50        4.62      1.52 o
   0   6  15        0.10        1.98      1.40 o
   1   6  15        1.89        1.73      1.32 o
   2   6  15        0.55        1.66      1.19 o
   3   6  15        0.33        1.83      1.37 o
  -4   7  15        0.00       -0.27      1.21 o
  -3   7  15        0.68       -1.16      1.16 o
  -2   7  15        0.03        1.00      1.21 o
  -1   7  15        0.42        0.60      1.22 o
   0   7  15        0.07        0.01      1.25 o
   1   7  15        5.02        5.84      2.01 o
   2   7  15        1.39        1.85      1.35 o
  -2 -10  16        0.10        0.88      0.88 o
  -1 -10  16        3.29        2.25      1.13 o
   0 -10  16        8.95        6.75      1.03 o
   1 -10  16       33.81       37.29      1.71 o
   2 -10  16       15.79       14.45      1.79 o
   3 -10  16        3.31        1.82      0.86 o
   4 -10  16        3.41        2.68      1.50 o
  -4  -9  16        0.02        0.29      1.19 o
  -3  -9  16        3.51        6.14      1.20 o
  -2  -9  16        8.17        6.14      1.13 o
  -1  -9  16       20.24       20.63      1.52 o
   0  -9  16       22.17       20.05      1.50 o
   1  -9  16       14.61       20.66      1.51 o
   2  -9  16       15.75       15.15      1.93 o
   3  -9  16       19.90       21.14      1.64 o
   4  -9  16        1.26        0.67      1.04 o
   5  -9  16        1.11        1.47      1.03 o
  -5  -8  16        4.58        3.32      1.78 o
  -4  -8  16        2.02        7.65      1.97 o
  -3  -8  16        5.26        5.90      1.34 o
  -2  -8  16       43.76       43.35      2.57 o
  -1  -8  16       25.85       29.65      1.82 o
   0  -8  16        0.06        0.11      1.07 o
   1  -8  16        5.45        5.15      1.20 o
   2  -8  16       26.20       32.83      2.69 o
   3  -8  16        0.60       -0.22      1.10 o
   4  -8  16        0.02       -1.00      1.00 o
   5  -8  16        0.09        1.09      1.06 o
   6  -8  16        4.31        4.52      1.20 o
  -5  -7  16        2.38        0.65      1.69 o
  -4  -7  16        4.49        3.26      1.40 o
  -3  -7  16       10.40       10.71      1.54 o
  -2  -7  16       31.66       32.03      2.17 o
  -1  -7  16       11.32        9.80      1.35 o
   0  -7  16        2.78        4.95      1.22 o
   1  -7  16        6.26        5.66      1.20 o
   2  -7  16        1.08        1.92      1.06 o
   3  -7  16        0.71        1.45      1.00 o
   4  -7  16        0.12        0.16      1.12 o
   5  -7  16        4.62        6.23      1.43 o
   6  -7  16        1.23       -1.02      1.02 o
   7  -7  16        4.46        4.78      1.67 o
  -6  -6  16        3.01        4.82      1.52 o
  -5  -6  16        0.69        1.71      1.36 o
  -4  -6  16        0.45        3.87      1.91 o
  -3  -6  16        9.83       10.75      1.84 o
  -2  -6  16        7.62        8.88      1.49 o
  -1  -6  16        0.14       -0.57      1.06 o
   0  -6  16        1.25        0.13      1.00 o
   1  -6  16        3.84        3.58      1.11 o
   2  -6  16        6.49        4.21      1.18 o
   3  -6  16       10.03       11.76      1.37 o
   4  -6  16       20.56       25.13      1.90 o
   5  -6  16        1.27        2.66      1.23 o
   6  -6  16        1.85       -0.19      1.62 o
   7  -6  16        0.01       -0.34      1.49 o
  -7  -5  16        0.02        0.95      1.30 o
  -6  -5  16        0.01       -0.52      1.06 o
  -5  -5  16        0.08        0.24      1.15 o
  -4  -5  16        9.70       11.81      1.55 o
  -3  -5  16        4.43        3.36      1.31 o
  -2  -5  16        0.55        2.02      1.47 o
  -1  -5  16        0.01       -1.23      1.23 o
   0  -5  16       11.00       11.76      1.60 o
   1  -5  16        0.45       -0.59      0.93 o
   2  -5  16        0.60       -0.02      0.97 o
   3  -5  16       20.52       18.83      1.70 o
   4  -5  16        1.42        1.90      1.34 o
   5  -5  16        1.10       -0.96      1.56 o
   6  -5  16        0.14       -1.58      1.58 o
   7  -5  16        0.15       -1.44      1.44 o
  -7  -4  16        4.15        5.03      1.43 o
  -6  -4  16        6.28        4.76      1.16 o
  -5  -4  16        2.91        2.59      1.11 o
  -4  -4  16        7.05        9.02      1.57 o
  -3  -4  16       10.25       10.27      1.57 o
  -2  -4  16       15.43       15.54      1.68 o
  -1  -4  16        7.87        9.76      1.47 o
   0  -4  16        1.02        1.40      1.10 o
   1  -4  16        3.32        4.57      1.12 o
   2  -4  16       44.91       43.42      3.39 o
   3  -4  16       62.50       68.45      3.43 o
   4  -4  16        1.88        1.58      1.19 o
   5  -4  16        0.84        1.99      1.67 o
   6  -4  16        0.13       -1.00      1.52 o
   7  -4  16        6.42        6.18      1.94 o
  -7  -3  16        0.27        1.37      0.91 o
  -6  -3  16        7.14        8.73      1.43 o
  -5  -3  16       11.74       15.85      1.85 o
  -4  -3  16        8.42        8.52      2.37 o
  -3  -3  16       16.94       13.54      1.67 o
  -2  -3  16        4.33        4.05      1.30 o
  -1  -3  16        0.04        1.94      1.15 o
   0  -3  16        0.01        0.15      1.27 o
   1  -3  16        0.04       -0.90      0.90 o
   2  -3  16        3.73        5.38      1.36 o
   3  -3  16       13.36       16.04      1.77 o
   4  -3  16        0.20       -1.07      1.07 o
   5  -3  16        0.11        0.05      1.32 o
   6  -3  16        3.30       -0.67      1.34 o
   7  -3  16        0.07       -1.30      1.30 o
  -7  -2  16        0.55        0.42      1.24 o
  -6  -2  16        0.25        2.13      1.15 o
  -5  -2  16        1.47        1.56      1.35 o
  -4  -2  16        0.26       -0.10      1.11 o
  -3  -2  16        1.25        2.74      1.35 o
  -2  -2  16        0.32        1.14      1.14 o
  -1  -2  16        0.07        0.31      1.11 o
   0  -2  16        7.95        6.15      1.64 o
   1  -2  16        1.85        0.46      1.41 o
   2  -2  16        0.24       -0.82      1.04 o
   3  -2  16        6.01        6.51      1.38 o
   4  -2  16        0.39       -1.02      1.02 o
   5  -2  16        0.38        1.37      1.19 o
   6  -2  16        3.80        4.47      1.56 o
   7  -2  16       10.82       15.19      2.00 o
  -8  -1  16        0.66        0.36      1.20 o
  -7  -1  16        0.08        1.51      1.30 o
  -6  -1  16        1.48       -0.62      1.25 o
  -5  -1  16        0.23        1.71      1.34 o
  -4  -1  16        7.39        4.52      1.46 o
  -3  -1  16        3.75        2.27      1.85 o
  -2  -1  16        3.66        4.10      1.29 o
  -1  -1  16        0.06        1.33      1.23 o
   0  -1  16       95.73       94.04      3.97 o
   1  -1  16        0.19        0.82      1.47 o
   2  -1  16       13.70       16.07      2.05 o
   3  -1  16        1.27        0.01      1.10 o
   4  -1  16        0.01       -1.06      1.06 o
   5  -1  16        5.20        3.69      1.50 o
   6  -1  16        2.88        1.37      1.45 o
   7  -1  16       11.33       14.30      1.95 o
  -7   0  16        1.86        1.68      1.37 o
  -6   0  16        2.27        2.83      1.34 o
  -5   0  16       16.59       15.58      1.92 o
  -4   0  16        1.15        1.13      1.01 o
  -3   0  16        1.17       -0.96      0.96 o
  -2   0  16       23.25       29.04      2.53 o
  -1   0  16       24.83       28.30      2.44 o
   0   0  16       68.12       74.39      3.65 o
   1   0  16       12.77       15.95      1.72 o
   2   0  16       14.53       11.61      1.59 o
   3   0  16        0.02        0.32      1.34 o
   4   0  16        0.31        0.87      1.33 o
   5   0  16        6.86        7.36      1.58 o
   6   0  16        0.20       -0.13      1.67 o
   7   0  16        5.07        2.50      1.83 o
  -7   1  16       12.54       17.95      1.85 o
  -6   1  16        0.23        0.48      1.13 o
  -5   1  16        7.71        7.45      1.37 o
  -4   1  16        1.00        0.35      1.11 o
  -3   1  16       20.75       25.93      1.92 o
  -2   1  16        9.29        7.24      1.44 o
  -1   1  16       92.89      108.02      3.65 o
   0   1  16        0.36        0.50      1.29 o
   1   1  16       34.59       40.77      3.46 o
   2   1  16        0.25        0.36      1.17 o
   3   1  16       18.46       15.08      2.62 o
   4   1  16        0.52       -0.87      1.35 o
   5   1  16        2.90        0.02      1.26 o
   6   1  16        4.05        3.72      1.47 o
  -7   2  16        6.40        5.72      1.21 o
  -6   2  16        1.62        0.92      1.24 o
  -5   2  16        6.64        6.58      1.31 o
  -4   2  16        1.17        0.46      1.28 o
  -3   2  16        3.25        1.66      1.11 o
  -2   2  16        0.00        0.33      1.10 o
  -1   2  16        9.95        9.85      1.82 o
   0   2  16       16.23       15.30      1.62 o
   1   2  16       11.05        9.84      1.46 o
   2   2  16        0.00       -0.72      1.07 o
   3   2  16        5.47        4.61      1.13 o
   4   2  16        0.06        0.07      0.95 o
   5   2  16        0.81        2.06      1.34 o
   6   2  16        1.27        3.46      1.71 o
  -7   3  16        6.90        7.41      1.37 o
  -6   3  16       10.46        6.31      1.19 o
  -5   3  16       10.66       15.20      1.49 o
  -4   3  16        6.51        5.75      1.43 o
  -3   3  16        3.52        2.44      1.05 o
  -2   3  16        1.88        0.62      1.05 o
  -1   3  16        1.56        1.41      1.06 o
   0   3  16        0.40        0.32      1.06 o
   1   3  16       20.31       21.23      2.11 o
   2   3  16        0.00       -0.38      1.08 o
   3   3  16        1.36       -0.03      0.94 o
   4   3  16        0.36        0.18      0.93 o
   5   3  16        2.00        0.80      1.58 o
  -6   4  16        2.63        1.16      0.87 o
  -5   4  16        0.00        0.34      0.87 o
  -4   4  16        0.86        0.57      1.11 o
  -3   4  16        0.27       -0.22      0.89 o
  -2   4  16        0.11        0.07      0.97 o
  -1   4  16        4.90        3.91      1.09 o
   0   4  16       13.04        9.18      1.27 o
   1   4  16       10.62       12.83      1.52 o
   2   4  16       17.23       18.60      1.59 o
   3   4  16        1.38        1.62      0.97 o
   4   4  16        0.80       -1.06      1.06 o
  -5   5  16        0.69        0.68      1.75 o
  -4   5  16        0.08       -0.20      1.29 o
  -3   5  16        3.18        3.66      1.48 o
  -2   5  16       16.25       18.44      1.97 o
  -1   5  16       10.37        7.04      1.62 o
   0   5  16        1.23        0.46      1.36 o
   1   5  16        3.33        2.02      0.89 o
   2   5  16       17.37       18.40      1.48 o
   3   5  16        0.13        0.73      0.86 o
  -4   6  16        0.01       -0.64      1.21 o
  -3   6  16        0.02        0.07      1.22 o
  -2   6  16        9.74       11.06      1.74 o
  -1   6  16        0.96        1.83      1.34 o
   0   6  16        2.30        3.36      1.43 o
   1   6  16        0.54       -0.79      1.17 o
   2   6  16        0.66        0.10      1.16 o
   0 -10  17        0.00       -0.07      0.76 o
   1 -10  17       10.79        6.34      0.94 o
   2 -10  17       21.26       15.32      2.09 o
  -2  -9  17        0.58        1.19      1.11 o
  -1  -9  17        4.94        4.15      1.01 o
   0  -9  17        0.28        1.30      0.90 o
   1  -9  17        8.00        6.79      1.12 o
   2  -9  17       23.18       19.81      1.56 o
   3  -9  17        6.69        8.43      1.23 o
   4  -9  17        0.03       -0.77      0.91 o
  -4  -8  17        0.14        4.04      1.70 o
  -3  -8  17        0.80        2.22      1.29 o
  -2  -8  17       13.79       11.01      1.24 o
  -1  -8  17       16.06       11.08      1.28 o
   0  -8  17        0.06       -0.80      0.95 o
   1  -8  17        0.67       -0.49      1.08 o
   2  -8  17        9.83        7.06      1.17 o
   3  -8  17        0.07        0.74      1.26 o
   4  -8  17        0.05        0.17      1.03 o
   5  -8  17        2.31        2.03      1.13 o
  -5  -7  17        0.44       -1.19      2.11 o
  -4  -7  17        0.06       -1.09      1.09 o
  -3  -7  17        0.09        1.04      1.24 o
  -2  -7  17        9.24        8.28      1.73 o
  -1  -7  17        8.50        6.86      1.42 o
   0  -7  17        0.08        0.67      0.99 o
   1  -7  17        1.36        0.84      1.04 o
   2  -7  17        0.61       -0.02      0.97 o
   3  -7  17        1.61        1.22      1.55 o
   4  -7  17        6.37        5.98      1.30 o
   5  -7  17        4.62        2.19      1.33 o
   6  -7  17        0.33       -0.60      1.44 o
  -5  -6  17        1.43        0.73      2.14 o
  -4  -6  17        0.36        1.22      1.52 o
  -3  -6  17        0.28        2.08      1.39 o
  -2  -6  17        3.30        2.50      1.70 o
  -1  -6  17        2.81        2.08      1.44 o
   0  -6  17        1.76        0.73      1.16 o
   1  -6  17        0.06        1.03      1.16 o
   2  -6  17        0.03        0.15      1.05 o
   3  -6  17        5.65        4.60      1.29 o
   4  -6  17        3.59        4.40      1.80 o
   5  -6  17        4.48        1.30      1.56 o
   6  -6  17       10.32        9.76      2.09 o
  -6  -5  17        0.02       -1.06      1.06 o
  -5  -5  17        0.62        2.32      1.35 o
  -4  -5  17        0.62        1.07      1.35 o
  -3  -5  17       30.43       30.61      2.68 o
  -2  -5  17        9.50       13.87      1.96 o
  -1  -5  17        0.43        1.90      1.38 o
   0  -5  17        0.00       -0.98      0.98 o
   1  -5  17        0.84        0.24      1.28 o
   2  -5  17        5.29        6.62      1.67 o
   3  -5  17       19.64       20.34      2.10 o
   4  -5  17        4.05        4.74      1.84 o
   5  -5  17        8.41        9.94      2.11 o
   6  -5  17        0.52       -1.44      1.44 o
  -6  -4  17        1.82        1.63      1.18 o
  -5  -4  17        1.65        2.96      1.26 o
  -4  -4  17        4.61        5.19      1.41 o
  -3  -4  17       30.71       28.70      3.44 o
  -2  -4  17       23.24       29.96      2.49 o
  -1  -4  17        8.48        8.18      1.47 o
   0  -4  17        0.51        0.34      1.08 o
   1  -4  17        0.67        1.90      1.07 o
   2  -4  17        3.09        5.13      1.71 o
   3  -4  17       11.33       12.73      1.77 o
   4  -4  17        6.18        2.79      1.23 o
   5  -4  17        0.04       -0.94      2.36 o
   6  -4  17        0.88        1.56      1.63 o
  -6  -3  17        2.86        2.33      1.31 o
  -5  -3  17       13.41       13.86      2.58 o
  -4  -3  17       11.20       10.88      2.58 o
  -3  -3  17        5.68        4.61      1.36 o
  -2  -3  17       17.38       18.25      1.78 o
  -1  -3  17        2.76        2.69      1.22 o
   0  -3  17        0.60        1.26      1.40 o
   1  -3  17       13.17       13.67      1.64 o
   2  -3  17        3.88        1.26      1.22 o
   3  -3  17        0.20       -0.14      1.79 o
   4  -3  17        1.25        1.27      1.18 o
   5  -3  17        0.05       -0.28      1.44 o
   6  -3  17        0.99        1.99      1.42 o
   7  -3  17        1.33       -0.11      3.18 o
  -7  -2  17        0.34        0.30      1.13 o
  -6  -2  17        1.11        1.64      1.23 o
  -5  -2  17        5.73        4.68      1.52 o
  -4  -2  17        2.67        1.05      1.55 o
  -3  -2  17        0.80       -0.18      1.15 o
  -2  -2  17        6.27        7.29      1.43 o
  -1  -2  17        0.00        0.89      1.37 o
   0  -2  17        3.28        3.79      1.59 o
   1  -2  17       12.48       15.43      2.00 o
   2  -2  17        0.00       -0.30      1.19 o
   3  -2  17        3.16        3.99      1.31 o
   4  -2  17        2.03        1.26      1.46 o
   5  -2  17        4.99        6.65      2.53 o
   6  -2  17        0.77       -1.41      1.41 o
  -7  -1  17        0.03        1.63      1.16 o
  -6  -1  17        0.19        0.69      1.24 o
  -5  -1  17        0.06       -0.08      1.23 o
  -4  -1  17        5.50        5.47      1.54 o
  -3  -1  17        4.83        2.14      1.33 o
  -2  -1  17        0.03        1.13      1.36 o
  -1  -1  17       32.25       36.92      3.23 o
   0  -1  17       27.78       34.38      2.66 o
   1  -1  17      101.87      122.24      4.68 o
   2  -1  17        0.04       -0.24      1.22 o
   3  -1  17        1.33        0.44      1.10 o
   4  -1  17        2.41        2.00      1.57 o
   5  -1  17        1.10       -0.96      1.14 o
   6  -1  17       10.17       11.69      3.12 o
  -7   0  17        9.42        8.97      1.53 o
  -6   0  17        0.86        2.32      1.29 o
  -5   0  17        0.51       -0.32      1.22 o
  -4   0  17        1.53        0.65      1.23 o
  -3   0  17        2.06        0.01      0.95 o
  -2   0  17        4.21        3.40      1.14 o
  -1   0  17       98.01      111.22      4.42 o
   0   0  17        3.89        9.49      2.24 o
   1   0  17       63.72       83.31      3.88 o
   2   0  17        4.62        2.10      1.53 o
   3   0  17        0.64        1.34      1.36 o
   4   0  17        2.18        5.82      1.60 o
   5   0  17        0.00        1.31      1.36 o
   6   0  17        5.61        7.07      4.35 o
  -6   1  17        3.19        2.64      1.25 o
  -5   1  17        1.89        2.80      1.19 o
  -4   1  17        0.61        0.38      1.34 o
  -3   1  17        1.20       -0.26      1.10 o
  -2   1  17        0.44       -1.02      1.12 o
  -1   1  17       16.97       27.36      2.01 o
   0   1  17        2.44        4.66      1.43 o
   1   1  17        0.89        0.47      1.20 o
   2   1  17        0.02       -1.04      1.04 o
   3   1  17        4.25        1.89      2.14 o
   4   1  17        0.85        0.50      1.33 o
   5   1  17        0.66       -1.17      2.01 o
  -6   2  17        3.26        1.39      1.05 o
  -5   2  17        0.48        0.64      1.16 o
  -4   2  17        1.35        3.47      1.20 o
  -3   2  17        4.06        6.59      1.34 o
  -2   2  17        3.99        5.15      1.31 o
  -1   2  17        4.09        2.53      1.21 o
   0   2  17        2.87        2.98      1.70 o
   1   2  17        0.00       -1.01      1.08 o
   2   2  17        1.58        0.83      1.12 o
   3   2  17        2.40        4.53      1.15 o
   4   2  17        3.21        3.40      1.40 o
   5   2  17        0.48        0.54      1.24 o
  -6   3  17        3.31        3.77      1.05 o
  -5   3  17        1.39        3.74      1.07 o
  -4   3  17        0.00       -0.87      0.87 o
  -3   3  17        0.20        0.76      1.00 o
  -2   3  17        0.56        1.09      1.02 o
  -1   3  17        1.89        1.74      1.08 o
   0   3  17        0.00       -0.15      1.07 o
   1   3  17        1.16        0.03      1.09 o
   2   3  17        8.39        9.14      1.38 o
   3   3  17        3.07        1.57      1.02 o
   4   3  17        0.11        0.24      0.96 o
  -5   4  17        1.97       -0.15      0.96 o
  -4   4  17        0.22        0.03      0.82 o
  -3   4  17        1.67        3.26      1.64 o
  -2   4  17        2.43        2.26      0.98 o
  -1   4  17        0.42       -0.73      1.22 o
   0   4  17        0.29       -0.88      0.88 o
   1   4  17        0.11       -0.09      0.94 o
   2   4  17        1.81        1.70      1.03 o
   3   4  17        3.95        4.13      1.03 o
  -4   5  17        1.62        1.94      1.31 o
  -3   5  17        5.96        9.23      1.69 o
  -2   5  17        3.41        2.12      1.29 o
  -1   5  17        1.07        1.05      1.22 o
   0   5  17        0.16       -0.04      1.20 o
   1   5  17        0.15       -1.06      1.12 o
   2   5  17        5.89        4.17      1.14 o
   0  -9  18        1.90        1.03      0.84 o
   1  -9  18        0.86        0.64      0.82 o
   2  -9  18        7.31        7.20      1.91 o
  -2  -8  18        0.02        0.83      0.95 o
  -1  -8  18        0.86        0.78      1.02 o
   0  -8  18        2.68        1.01      1.01 o
   1  -8  18        0.11       -0.70      0.84 o
   2  -8  18        2.84        2.77      0.99 o
   3  -8  18        0.01        0.41      0.97 o
  -3  -7  18        0.32       -1.03      1.03 o
  -2  -7  18        1.60        0.97      1.42 o
  -1  -7  18        0.02        0.34      0.99 o
   0  -7  18        1.78       -0.90      1.04 o
   1  -7  18        0.30        0.15      1.02 o
   2  -7  18        0.00       -0.35      1.00 o
   3  -7  18        0.01        0.33      1.17 o
   4  -7  18        0.21        0.74      1.41 o
  -4  -6  18        0.02        0.33      1.21 o
  -3  -6  18        0.16        0.12      1.21 o
  -2  -6  18        1.45        1.38      1.50 o
  -1  -6  18        3.12        2.71      1.43 o
   0  -6  18        0.32       -1.03      1.03 o
   1  -6  18        3.94        4.06      1.25 o
   2  -6  18        1.80        2.54      1.17 o
   3  -6  18        0.05       -1.22      1.22 o
   4  -6  18        1.76        0.11      1.39 o
   5  -6  18        2.35        1.52      1.96 o
  -5  -5  18        0.17       -0.61      1.17 o
  -4  -5  18        0.05        2.47      1.42 o
  -3  -5  18        0.00        0.02      1.34 o
  -2  -5  18        0.96        1.58      1.36 o
  -1  -5  18        0.68        2.43      1.40 o
   0  -5  18        0.19        1.74      1.16 o
   1  -5  18        2.95        3.64      1.30 o
   2  -5  18        0.27        0.38      1.27 o
   3  -5  18        0.31       -1.14      1.14 o
   4  -5  18        0.25       -1.39      1.39 o
   5  -5  18        7.66        5.68      1.89 o
  -5  -4  18        1.46        1.04      1.05 o
  -4  -4  18        0.46        1.78      1.22 o
  -3  -4  18        1.10        1.68      1.21 o
  -2  -4  18        5.94        6.08      1.40 o
  -1  -4  18        0.95        0.62      1.15 o
   0  -4  18        2.06        3.48      1.44 o
   1  -4  18        0.21        0.81      1.80 o
   2  -4  18        7.62        8.98      1.45 o
   3  -4  18        1.34        0.31      1.10 o
   4  -4  18        0.01       -1.09      1.54 o
   5  -4  18        1.94        0.51      1.65 o
  -5  -3  18        7.85        3.02      1.17 o
  -4  -3  18        1.20        0.13      1.43 o
  -3  -3  18        0.97        1.82      1.17 o
  -2  -3  18        0.30       -0.35      1.10 o
  -1  -3  18        0.84        1.25      1.32 o
   0  -3  18        2.25        2.79      3.18 o
   1  -3  18        0.10        0.39      1.19 o
   2  -3  18        8.87        7.41      1.50 o
   3  -3  18        0.36        1.11      1.13 o
   4  -3  18        0.85        0.56      1.14 o
   5  -3  18        0.01        0.06      1.24 o
   6  -3  18        0.38        0.98      1.50 o
  -6  -2  18        0.21        0.49      1.13 o
  -5  -2  18        2.32        0.24      1.20 o
  -4  -2  18        0.78        2.36      1.32 o
  -3  -2  18        1.22        0.79      1.46 o
  -2  -2  18        0.35       -1.28      1.28 o
  -1  -2  18        2.02        1.33      1.41 o
   0  -2  18        8.47        9.27      1.81 o
   1  -2  18        1.92        0.18      1.62 o
   2  -2  18        0.24        0.06      1.21 o
   3  -2  18        0.55       -0.14      1.12 o
   4  -2  18        3.14        3.36      1.24 o
   5  -2  18        0.78       -0.73      1.23 o
  -6  -1  18        0.01        0.59      1.11 o
  -5  -1  18        2.47        0.68      1.23 o
  -4  -1  18        0.31       -0.23      1.43 o
  -3  -1  18        1.91        0.55      1.22 o
  -2  -1  18        3.00        2.97      1.48 o
  -1  -1  18        1.38       -0.92      1.37 o
   0  -1  18       71.41       68.94      3.50 o
   1  -1  18       28.06       35.42      3.19 o
   2  -1  18        4.31        4.83      1.61 o
   3  -1  18        8.31        9.59      1.70 o
   4  -1  18        0.00        0.73      1.38 o
   5  -1  18        0.27        1.65      2.07 o
  -6   0  18        0.11       -1.03      1.03 o
  -5   0  18        1.19        3.35      1.51 o
  -4   0  18        0.42        1.03      1.63 o
  -3   0  18        6.95        7.42      1.60 o
  -2   0  18        0.01       -0.97      1.34 o
  -1   0  18       23.00       25.30      2.27 o
   0   0  18      150.33      148.59      5.17 o
   1   0  18       43.60       47.11      4.25 o
   2   0  18        3.54        3.38      1.52 o
   3   0  18        0.94        1.04      1.29 o
   4   0  18        0.02       -0.21      1.54 o
   5   0  18        0.04       -0.40      1.22 o
  -5   1  18        1.43        2.51      1.56 o
  -4   1  18        0.09        0.69      1.22 o
  -3   1  18        0.47        1.50      1.14 o
  -2   1  18       14.26       13.80      2.11 o
  -1   1  18       48.27       49.26      2.90 o
   0   1  18       34.59       31.21      2.08 o
   1   1  18       12.88       13.95      1.86 o
   2   1  18        2.79        2.93      1.37 o
   3   1  18        0.01       -1.17      1.22 o
   4   1  18        0.77       -0.36      1.21 o
  -5   2  18        0.00        1.10      0.99 o
  -4   2  18        0.24       -0.06      0.96 o
  -3   2  18        0.13       -0.52      0.97 o
  -2   2  18        8.99        5.79      1.29 o
  -1   2  18       15.02       13.18      1.51 o
   0   2  18        0.17       -0.95      1.05 o
   1   2  18        4.60        3.15      1.20 o
   2   2  18        0.00       -0.94      1.06 o
   3   2  18        0.37        0.14      1.22 o
   4   2  18        1.96        2.02      1.30 o
  -4   3  18        0.90        2.22      1.02 o
  -3   3  18        0.02       -0.46      0.89 o
  -2   3  18        0.12        1.22      1.10 o
  -1   3  18        1.47        0.84      0.97 o
   0   3  18        0.00       -0.27      0.98 o
   1   3  18        0.86       -0.47      0.96 o
   2   3  18        0.41       -0.24      0.99 o
   3   3  18        1.13        0.86      0.93 o
  -3   4  18        0.00       -0.37      0.79 o
  -2   4  18        0.00       -0.36      0.82 o
  -1   4  18        0.38        0.00      0.86 o
   0   4  18        0.00       -0.85      0.85 o
   1   4  18        0.03       -0.21      0.88 o
  -1  -7  19        1.15        1.30      1.41 o
   0  -7  19        0.78        0.77      0.94 o
   1  -7  19        1.74        2.53      1.03 o
   2  -7  19        0.18        0.50      0.96 o
  -3  -6  19        0.91        1.91      1.24 o
  -2  -6  19        0.59       -0.09      1.43 o
  -1  -6  19       11.54       12.13      1.42 o
   0  -6  19        4.25        4.78      1.24 o
   1  -6  19        2.08        2.65      1.14 o
   2  -6  19        2.02        1.14      1.21 o
   3  -6  19        0.12        0.77      1.45 o
  -3  -5  19        1.23        0.71      1.27 o
  -2  -5  19        0.82        2.22      1.35 o
  -1  -5  19        7.05        8.27      2.09 o
   0  -5  19        0.68        1.39      1.34 o
   1  -5  19       19.84       16.93      1.94 o
   2  -5  19        0.03        0.26      1.26 o
   3  -5  19        0.07        0.35      1.31 o
   4  -5  19        0.52        1.85      2.15 o
  -4  -4  19        0.72        0.56      1.00 o
  -3  -4  19        0.18       -0.80      1.03 o
  -2  -4  19        0.24        0.78      1.11 o
  -1  -4  19        0.00       -0.20      1.28 o
   0  -4  19        0.00        0.73      1.13 o
   1  -4  19       11.05       13.20      1.59 o
   2  -4  19        0.02        0.64      1.12 o
   3  -4  19        0.18       -0.10      1.06 o
   4  -4  19        1.22        0.61      1.45 o
  -4  -3  19        0.81       -0.96      0.96 o
  -3  -3  19        0.51        3.41      1.36 o
  -2  -3  19        5.96        8.57      1.63 o
  -1  -3  19        6.97       10.73      1.74 o
   0  -3  19        0.07       -0.59      1.36 o
   1  -3  19        0.86        0.50      1.19 o
   2  -3  19        2.37        3.89      1.29 o
   3  -3  19        1.83       -0.52      1.09 o
   4  -3  19        0.02       -0.98      0.98 o
  -4  -2  19        0.89        0.68      1.15 o
  -3  -2  19        1.36        0.91      1.50 o
  -2  -2  19        6.51        5.31      1.58 o
  -1  -2  19        0.29        0.52      1.33 o
   0  -2  19        0.05        1.26      1.45 o
   1  -2  19        0.03        0.46      1.22 o
   2  -2  19       12.62       15.50      1.70 o
   3  -2  19        0.55        2.22      1.20 o
   4  -2  19        1.31       -0.77      1.03 o
  -4  -1  19        1.34        0.18      1.15 o
  -3  -1  19        0.63        0.82      1.25 o
  -2  -1  19        7.42        8.42      1.71 o
  -1  -1  19        9.09       11.75      1.81 o
   0  -1  19        4.09        8.03      1.82 o
   1  -1  19        8.76       10.47      1.79 o
   2  -1  19        0.20        1.02      1.39 o
   3  -1  19        1.24        2.52      1.38 o
   4  -1  19        2.34        1.53      1.89 o
  -4   0  19        2.82        2.17      1.28 o
  -3   0  19        4.41        4.11      1.43 o
  -2   0  19        0.11        1.21      1.29 o
  -1   0  19        0.49       -0.25      1.31 o
   0   0  19        0.00        2.35      1.43 o
   1   0  19        5.25        5.79      1.57 o
   2   0  19        5.41        6.27      1.56 o
   3   0  19        0.00        1.67      1.21 o
  -4   1  19        0.16        2.88      1.21 o
  -3   1  19        4.83        7.42      1.50 o
  -2   1  19        0.01        0.17      1.24 o
  -1   1  19       10.13        9.91      2.97 o
   0   1  19        0.98        1.37      1.33 o
   1   1  19        1.01       -0.14      1.44 o
   2   1  19        0.38        0.85      1.18 o
   3   1  19        0.04        0.64      1.17 o
  -3   2  19        0.24       -0.34      0.94 o
  -2   2  19        1.43        1.01      1.01 o
  -1   2  19        1.26        1.40      1.00 o
   0   2  19        0.23       -0.20      0.97 o
   1   2  19        0.20       -1.07      1.07 o
   2   2  19        2.00        2.94      1.27 o
  -1   3  19        0.25        1.12      0.93 o
  -1  -5  20        5.16        3.92      1.63 o
   0  -5  20       21.17       21.17      1.93 o
   1  -5  20        6.04        4.66      1.33 o
   2  -5  20        0.01        0.24      1.82 o
  -2  -4  20        0.14        1.33      1.20 o
  -1  -4  20        0.25        0.25      1.22 o
   0  -4  20        4.79        3.55      1.43 o
   1  -4  20        0.99       -0.96      0.96 o
   2  -4  20        0.09       -0.46      0.98 o
  -2  -3  20        0.20       -0.79      1.13 o
  -1  -3  20        0.31        0.17      1.23 o
   0  -3  20        0.99       -0.74      1.22 o
   1  -3  20        0.22        1.87      1.15 o
   2  -3  20       13.98       12.27      1.48 o
  -2  -2  20        0.08       -0.39      1.16 o
  -1  -2  20        1.39        1.10      1.32 o
   0  -2  20        1.17        1.30      1.42 o
   1  -2  20       10.70        8.84      1.42 o
   2  -2  20       17.84       16.02      1.62 o
  -2  -1  20        7.72        5.47      1.52 o
  -1  -1  20        3.95        4.28      1.51 o
   0  -1  20        0.36       -1.20      1.20 o
   1  -1  20        3.93        4.93      2.03 o
   2  -1  20        1.20        1.03      1.73 o
  -2   0  20       16.72       14.93      1.78 o
  -1   0  20        0.54        1.29      1.26 o
   0   0  20        0.00        1.06      1.27 o
   1   0  20        4.16        3.14      1.68 o
 
